# Supplementary material for: Preclinical NCI-MPACT: prospective modeling of the mutation-based NCI-MPACT clinical trial therapeutic strategy in patient-derived xenograft models
Source: Front Oncol. 2025 May 19;15:1571635. doi: 10.3389/fonc.2025.1571635 (PMC12127203; doi:10.3389/fonc.2025.1571635)
Supplement: Supplementary file 2 [file Table1.xlsx]

## Sheet: Supplementry Table 1 aMOI
Genes and identifiable actionable mutations in the clinical MPACT panel. The assay examined mutations with a frequency of >5% in the Catalog of Somatic Mutations in Cancer (COSMIC) database version 61. Specific aMOIs, characterized as either gain of function or loss of function, were selected on the basis of 1) published evidence, 2) COSMIC and 1000 Genome Project data, or 3) the creation of a st…
Matched therapy	Pathway	Gene	Identifiable aMOIs (defined as Codon Change)	Functionality
Adavosertib + carboplatin OR Veliparib + temozolomide	DNA repair	ATM	R3047*, C353fs*5	Loss
		ATR	I1264fs*24, R2533*, W2094fs*2	Loss
		ERCC1	Loss of function mutation with no variants reported in COSMIC database	Loss
		MLH1	Loss of function mutation with no variants reported in COSMIC database	Loss
		MSH2	Q413*, E749*, E580fs*18, R406*, F694fs*16, C822*, L496*, I747fs*2, G220*, L787fs*11, A230fs*16, L312fs*19, R524fs*2, R711*, E647*, R680*, S585fs*5, S860*, E768fs*44, G751fs*12	Loss
		NBN	K125fs*34, N731fs*20	Loss
		PARP1	G913fs*4	Loss
		PARP2	Loss of function mutation with no variants reported in COSMIC database	Loss
		RAD51	Q145*	Loss
		TP53	C242fs*5, R248W (2), R248L, G245S, C176F, C135F, R175H, R213*, R273C, R273H, R248Q (2), R306*, V157F, R282W, R196*, E298*, R158L, E285K, H193R, Y220C, V274F, R273L, Y163C, C242F, S241F, R249S, P278L, H179R, V272M, C275Y, P278S, M237I, R342*, G245C, G245V, D281G, H179Q, E336*, V173L, H179N, F212fs*3, E198*, Y103*	Loss
Everolimus	PI3K	AKT1	E17K	Gain
		FBXW7	R278*, R393*	Loss
		MTOR	S2215Y	Gain
		PIK3CA	R88Q, N345K, C420R, P539R, E542K, E542V, E545K, E545G, E545D (2), Q546K, Q546P, T1025A, M1043I, H1047Y, H1047R, H1047L, G1049S, H701P, Q546E, E545A, Q546R, Y1021C, N1068fs*4, M1043V, G1049R, E542Q, Q546L, E545Q	Gain
		PTEN	L318fs*2 (2), V317fs*3, K6fs*4 (2), T319fs*1, P248fs*5 (3), N323fs*2 (2), T321fs*3, Q171*, Q214*, R335* (2), R130*, N323fs*21 (3), V290fs*1, T321fs*23, E242fs*15, K267fs*9 (2)	Loss
Trametinib	RAS/RAF/MEK	BRAF	G464E, G464V, G466V, G466E, G469R, G469S, G469V, G469A, G469E, N581S, E586K, D594V, D594G, F595L (2), G596R, L597V, L597R, T599I, V600K, V600R (2), V600E (2), V600D, K601E, G466R, I592M, I592V, F595S, L597Q, L597S, T599_V600insTT, V600M, K601N (2), S605F, S605N, V600G, R444W, V600A, V471F, K601del, V600L	Gain
		HRAS	G12S, G12C, G12R, G12V, G12D, G12A, G13R, G13S, G13C, G13V, G13D, Q61K, Q61L (2), Q61R (4), Q61P, Q61H (2)	Gain
		KRAS	G12C (2), G12V (2), G12S, G12R, G12D (2), G12A, G13R (2), G13C, G13S, G13V (3), G13D (2), G13A, Q22K, A59T, Q61K (3), Q61E, Q61P, Q61R, Q61L, Q61H (2), L19F (2), A146T	Gain
		NRAS	G12R, G12C, G12S, G12D, G12A, G12V, G13R, G13C, G13S, G13V (2), G13D, G13A, A18T, Q61R (3), Q61K (3), Q61E, Q61P, Q61L (3), Q61H (2)	Gain
		NF1	R1241*, Q1341*, R1362*, R816*, Y182fs*8, C1063*, S1363fs*13, L134fs*19, W1258*, L1253fs*8, Q369*, R385fs*2, Q83fs*23, F1110fs*2. Q684*, L555fs*12, F201fs*4, F120fs*1, Q1017*, R461*, L1587*, R1534*, L1697fs*11, E2501fs*22, T1598fs*26, W336*, R1306*, C1945fs*4, Q2434fs*8, I1605fs*17, R304*, R2450*, V630fs*1, P678fs*10 (2), L1480fs*1, W696fs*1, R1362fs*18, Y1607fs*17, I679fs*21(2), Q756*, E977fs*3, …	Loss

## Sheet: Supplementary Table 2 PDX resp
									EFSx4								Regression
PDX model	Diagnosis	aMOI	MPACT arm assignment	MGMT promoter methylated	MGMT IHC expression	Exp Date	Expt#	PDX Passage#	Veliparib + Tmz	Adavosertib + Carbo	Everolimus	Trametinib	Veliparib	Tmz	Adavosertib	Carbo	Veliparib + Tmz	Adavosertib + Carbo	Everolimus	Trametinib	Veliparib	Tmz	Adavosertib	Carbo
114551-080-T	Salivary gland carcinoma	TP53 (R175H) [0.5]	Adavosertib+Carbo	no	Positive	2015-11-06	ZAIJ2-1	6	1.3866		1.57275	1.31269					none		none	none
245127-232-R	Lip/oral cavity squamous cell carcinoma	TP53 (R213*) [1.0]; PIK3CA (E545K) [0.59]; HRAS (G12S) [0.49]	Adavosertib+Carbo	no	Positive	2019-09-12	ZEEJ2-1	3	0.98	1	1.4	1.4	0.9	1	1	1.1	none	none	none	none	none	none	none	none
466636-057-R	Pancreatic adenocarcinoma	TP53 (R213*) [0.99]; KRAS (G12R) [0.5]	Adavosertib+Carbo	no	Positive	2019-01-30	ZDKJ2-2	6	1.2	1	1.2	1.4	0.9	1	1.1	0.8	none	none	none	none	none	none	none	none
692163-330-T	Uterine leiomyosarcoma	TP53 (R248Q) [1.0]	Adavosertib+Carbo	no	Positive	2016-08-22	ZARJ2-1	3.5	2.079	0.94			0.9	1.08			PR	none			none	none
779769-127-R	Rectal adenocarcinoma	TP53 (R273H) [1.0]; KRAS (A146T) [0.67]	Adavosertib+Carbo	no	Positive	2019-09-12	ZEJJ2-1	3.5	1.4	1.1	1.3	1.6	1.1	1.2	1	1.2	none	none	none	PR	none	none	none	none
997726-040-R	Squamous lung cell carcinoma	TP53 (R273L) [0.93]; PIK3CA (E545K) [0.78]	Adavosertib+Carbo	yes	Negative	2021-07-27	ZBNJ2-3	2	2.33	1.12	1.44928	1.20482	1.19	1.91205	1.04	1.13	PR, CR	none	none	none	none	PR	none	none
BL0293-F563	Urothelial/bladder cancer	TP53 (R248Q) [1.0]	Adavosertib+Carbo	yes	Positive & Negative	2015-11-06	ZADJ2-1	3	8		1.32654	1.08342					PR, CR		none	none
						2015-11-06	ZADJ2-2	4	7.4	1.24							PR, CR	none
						2016-08-31	ZADJ2-7	2.5	6.4				0.979	4.69484			PR, CR				none	PR, CR
BL0382-F1232	Urothelial/bladder cancer	TP53 (E336*) [1.0]	Adavosertib+Carbo	yes	Positive	2015-12-02	ZABJ2-3	4	2.19				0.993803	1.50526			none				none	none
CN0375-F725	Colon adenocarcinoma	TP53 (R175H) [1.0]; KRAS (A146T) [0.5]	Adavosertib+Carbo			2016-06-21	ZAQJ2-2	7		1.27					0.988	1.22		none					none	none
CN0446-F447	Colon adenocarcinoma	TP53 (R273H) [1.0]	Adavosertib+Carbo	no	Positive	2016-08-22	ZAOJ2-1	8	1.19	1.277	1.0989	1.14	1.02	1.05374			none	none	none	none	none	none
LG0556-F006	Lung adenocarcinoma	TP53 (R273L) [1.0]	Adavosertib+Carbo	no	Positive	2019-09-12	ZEMJ2-1	6	1.2	1.5	1.3	1.2	1	1.4	1.1	1.5	none	none	none	none	none	none	none	none
LG0567-F671	Lung adenocarcinoma	TP53 (R273L) [0.9]; KRAS (G12C) [0.5]	Adavosertib+Carbo	no	Positive	2017-01-09	ZAUJ2-1	3	0.97	1	1.017	0.9892	0.92	0.93			none	none	none	none	none	none
ST0110-F1568	Gastronintestinal stromal tumor	TP53 (R282W) [1.0]	Adavosertib+Carbo	no	Positive	2015-11-06	ZAPJ2-1	4	1.34	1.26	1.03981	0.964915	1.05506	1.05824			none	none	none	none	none	none
LG0520-F434	Squamous cell lung carcinoma	ERCC1 (Q67*)	Veliparib+Tmz	no	Positive	2016-06-13	ZAHJ2-2	5	2.42				0.98	2.0202			PR				none	none
128128-338-R	Melanoma	BRAF (V600K) [0.66]	Trametinib	no	Negative	2018-02-08	ZBOJ2-1	2.5	2.94	1.06	1.08	1.26	1.04	1.72			PR	none	none	none	none	none
172845-121-B	Colon adenocarcinoma	KRAS (G12D) [0.67]; PIK3CA (E545K) [0.5]	Trametinib	yes	Negative	2016-08-31	ZAFJ2-2	3	2.0001				0.98	1.73			PR				none	none
172845-121-T	Colon adenocarcinoma	KRAS (G12D) [0.67]; PIK3CA (E545K) [0.5]	Trametinib	yes	Negative	2015-11-06	ZAGJ2-1	4	2.35	1.2	1.37194	1.27084					none	none	none	none
						2017-04-25	ZAGJ2-3	2	1.65				0.97	1.44			none				none	none
172845-142-T	Colon adenocarcinoma	KRAS (G12D) [0.67]; PIK3CA (E545K) [0.5]	Trametinib	yes	Positive	2015-11-06	ZANJ2-1	3	1.33	0.99	0.920048	1.00467					none	none	none	none
						2015-12-02	ZANJ2-2	4	1.37				1.05042	1.5128			none				none	none
174941-126-T	Melanoma	BRAF (V600E) [0.75]	Trametinib	no	Positive	2018-02-08	ZBM2-1	3.5	1.05	1.16	1.02	1.09	1.08	1.09			none	none	none	none	none	none
248138-237-R	Hurthle cell neoplasm (thyroid)	NF1 (R1534*) [0.92]	Trametinib	no	Positive	2016-02-05	ZATJ2-1	3	1.13	1.11	1.03	1.12	1.03	0.94			none	none	none	none	none	none
292921-168-R	Pancreatic adenocarcinoma	KRAS (G12D) [0.65]	Trametinib	no	Positive	2019-01-28	ZCAJ2-2	3	1.2	1	1.2	1.3	1	1	1.1	1	none	none	none	none	none	none	none	none
327498-153-R	Carcinosarcoma of the uterus	KRAS (G12C)	Trametinib	no	Positive	2021-07-27	ZDMJ2-2	2	1.25	1.24	1.51976	1.41044	1.04	1.07991	1.13	1.06	none	none	none	none	none	none	none	none
349418-098-R	Lung adenocarcinoma	BRAF (V600E) [0.56]	Trametinib	no	Positive	2018-02-08	ZBCJ2-1	2.5	1.19	1.55	1.18	1.48	1.13	0.88			none	none	none	none	none	none
521955-158-R2	Pancreatic adenocarcinoma (liver)	KRAS (G12D) [0.6]	Trametinib	no	Positive	2019-09-12	ZEUJ2-1	3	1.1	1	1.3	1.1	1	1	1	1.2	none	none	none	none	none	none	none	none
521955-158-R3	Pancreatic adenocarcinoma (liver)	KRAS (G12D) [0.6]	Trametinib	no	Positive	2019-01-28	ZENJ2-1	4	1.1	1.2	1.4	1.4	1	1	1	1.2	none	none	none	none	none	none	none	none
521955-158-R4	Pancreatic adenocarcinoma (colonic fat)	KRAS (G12D) [0.6]	Trametinib	no	Positive	2019-01-28	ZDPJ2-2	3	1.2	1.3	1.4	1.6	0.9	1.1	1	1.4	none	none	none	none	none	none	none	none
521955-158-R6	Pancreatic adenocarcinoma (myometrium)	KRAS (G12D) [0.55]	Trametinib	no	Positive	2019-01-28	ZEOJ2-1	3	1.1	1.3	1.3	1.5	1	1	1	1	none	none	none	none	none	none	none	none
521955-158-R7	Pancreatic adenocarcinoma (colon)	KRAS (G12D) [0.6]	Trametinib	no	Positive	2019-01-28	ZEPJ2-1	3	1.1	1.2	1.5	1.5	1.1	1.1			none	none	none	none	none	none
563396-261-R	Melanoma	BRAF (V600E) [0.8]	Trametinib	no	Positive	2017-04-25	ZBEJ2-1	2.5	1.14	1.06	1.31	1.57	1.1	1.04			none	none	none	none	none	none
625472-104-R	Colon adenocarcinoma	BRAF (V600E) [0.98]; PIK3CA (C420R) [0.5]; MSH2 (A230Lfs*16) [0.5]	Trametinib	yes	Positive	2017-01-09	ZBHJ2-1	2	1.016	1.00919	0.993	1.0565	1.002	0.98405			none	none	none	none	none	none
782815-120-R	Colon adenocarcinoma	NRAS (Q61R) [0.99]	Trametinib	no	Positive	2019-01-28	ZCLJ2-1	2	1.2	1.1	1.2	1.4	1.1	1.1			none	none	none	none	none	none
CN0330-F216	Colon adenocarcinoma	KRAS (G13D) [0.67]; AKT1 (E17K) [0.51]	Trametinib	yes	Negative	2015-11-06	ZAEJ2-1	7.5	4	0.85	0.96558	0.867757					PR, CR	none	none	none
						2017-08-07	ZAEJ2-2	7	3.7				0.96	3.12			PR				none	PR
CN0428-F1126	Colon adenocarcinoma	KRAS (G12A) [0.55]	Trametinib	no	Positive	2016-08-31	ZASJ2-1	5.5	1.14	1.1	1.03	1.16	1.01	0.97			none	none	none	none	none	none
						2016-08-31	ZASJ2-2	6.5	1.1	1.03	1.09	0.98	1.04	0.98			none	none	none	none	none	none
LG0481-F231	Lung adenocarcinoma	KRAS (G12C) [0.9]; PIK3CA (E542K) [0.5-0.6]	Trametinib	no	Positive	2017-08-07	ZAVJ2-1	4.5	1.3	1.08	1.08	1.25	1.02	0.95			none	none	none	none	none	none
LG1197-F385	Squamous cell lung carcinoma	KRAS (G12C) [0.6]	Trametinib	no	Positive	2017-08-07	ZAWJ2-1	3.5	1.17	1.66	1.16	1.1	1.13	1.1			none	none	none	none	none	none
235635-245-T	Cervix adenocarcinoma	PIK3CA (Y1021C) [0.31]	Everolimus	no	Positive	2019-09-12	ZEDJ2-1	3	1	1.1	1.2	1.1	1	1	1	1.1	none	none	none	none	none	none	none	none
261386-189-R	Urothelial/bladder cancer, NOS	PIK3CA (E545K) [0.5]	Everolimus	no	Positive	2018-02-08	ZBJJ2-3	3.5	1.08	1.21	0.98	1.13	1.08	1.1			none	none	none	none	none	none
283339-068-R	Vaginal cancer, NOS	PIK3CA (H1047R) [0.99]	Everolimus	no	Positive	2019-09-12	ZEGJ2-1	2	1	1	1	1.1	0.9	0.9	0.9	1	none	none	none	none	none	none	none	none
743489-274-T	Renal cell carcinoma, NOS	PIK3CA (N345K) [0.5]	Everolimus	no	Positive	2019-01-28	ZCSJ2-1	3	1.4	1.3	1.15	1.03	1.11	1.17			none	none	none	none	none	none
743489-281-T	Renal cell carcinoma, NOS	PIK3CA (N345K) [0.4-0.5]; TP53 (R213*) [0.1]	Everolimus	no	Positive	2019-01-28	ZCTJ2-1	3	1.2	1.2	1.2	1.1	1.2	1			none	none	none	none	none	none
BL0269-F402	Urothelial/bladder cancer	PIK3CA (H1047R) [0.53]	Everolimus	no	Positive	2015-11-30	ZACJ2-1	4	1.14	1.07	1.08228	1.02458					none	none	none	none
172845-288-R	Colon adenocarcinoma	PIK3CA (E545K) [0.75]; KRAS (G12D) [0.65]	Random: Trametinib/ Everolimus	yes	Positive	2015-11-06	ZAMJ2-1	3	2	1.1	1.12329	1.0947					none	none	none	none
						2016-08-31	ZAMJ2-2	4	1.12				0.991	1.14338			none				none	none
287614-091-R	Squamous cell lung carcinoma	NF1 (S749*) [0.98]; TP53 (R342*) [0.95]	Random: Trametinib/ Adavosertib+Carbo	no	Positive	2018-02-08	ZBUJ2-1	3.5	1.02	1.05	1.09	1.1	1.01	1.02			none	none	none	none	none	none
692585-246-R	Squamous lung cell carcinoma	TP53 (R273H) [0.43]; PIK3CA (E545K) [0.35]	Random: Everolimus/ Adavosertib+Carbo	no	Positive	2019-01-28	ZCQJ2-2	3	1	1	1.4	1.3	1	0.9	0.9	1.1	none	none	none	none	none	none	none	none
746718-042-R	Transitional cell carcinoma - urothelial	PIK3CA (E545K) [0.64]; NF1 (W1258*) [0.53]	Random: Everolimus/ Trametinib	no	Positive	2017-11-27	ZBVJ2-1	2	0.96	0.83	0.98	1.02	0.99	1.02			none	none	none	none	none	none
997537-175-T	Colon adenocarcinoma	PTEN (K267Rfs*9) [0.5]; BRAF (V600E) [0.47]; TP53 (R273C) [0.49]	Random: Everolimus/ Trametinib/ Adavosertib+Carbo	yes	Positive	2019-09-12	ZEKJ2-1	3	1.2	1.1	1.4	1.8	1.1	1.3	1.2	1.2	none	none	none	none	none	none	none	none
767577-098-T	Chondrosarcoma	none	None			2021-07-27	ZEIJ2-1	3	1.13	1.1	1.13636	1.04167					none	none	none	none
941425-263-T	Mesothelioma	none	None	no	Positive	2015-12-02	ZALJ2-1	4	1.57	2.33	1.01702	0.990504					none	none	none	none
						2015-11-06	ZALJ2-2	2	0.97				1.04	1.06			none				none	none
						2016-08-31	ZALJ2-3	2		1.73					1.0455	2.028		none					none	none
952719-076-R	Lung adenocarcinoma	none	None	no	Positive	2017-04-25	ZBFJ2-1	2	1.17	1.21	1.18	1.03	1.08	0.96			none	none	none	none	none	none
BL0479-F1894	Neuroendocrine carcinoma	none	None	yes	Negative	2017-01-09	ZAKJ2-1	5	1.71	1.04	1.86474	2.17695					none	none	none	none
						2015-11-06	ZAKJ2-2	4	1.46				1.02558	1.38892			none				none	none
SA0426-F1136	Non-uterine leiomyosarcoma	none	None	no	Positive	2016-08-31	ZAJJ2-1	4	3.3	3.22	1.00273	0.958775					PR, CR	PR	none	none
						2015-11-06	ZAJJ2-2	2.5	3.842				0.9955	2			PR, CR	none	none	none	none	none
Legend:
Yellow:	Marginal responders, i.e. models where not all repeated experiments reached the threshold of response
Green	Models with MGMT promoter methylation and/or lacking MGMT protein expression
Blue	Models that responded
Pink	Experiment excluded due to toxicity and/or failed QC

## Sheet: Supplementary Table 3 MGMT RNA
Patient ID	PDX Model	Disease Classification	Rare/ Recalcitrant/ Common cancer	MGMT RNAseq model level expression (log2(normalized Count +1)
111316	111316-319-R	Gastrointestinal stromal tumor	Rare	10.3874
112475	112475-105-R	Ovarian epithelial cancer	Rare	9.19773
114348	114348-004-R	Adenocarcinoma - rectum	Common	8.65808
114434	114434-197-R	Non-Rhabdo. soft tissue sarcoma	Rare	8.62216
114551	114551-080-T	Salivary gland cancer	Rare	9.04603
114868	114868-125-R	Pharyngeal squam. cell carcinoma	Rare	8.78144
115747	115747-069-R	Endometrioid endomet. adenocar.	Common	9.12293
116653	116653-092-T	Adenocarcinoma - cervix	Rare	8.56931
116653	116653-108-T	Adenocarcinoma - cervix	Rare	7.69155
116655	116655-072-R	Adenocarcinoma - colon	Common	7.72368
117519	117519-064-T	Prostate cancer, NOS	Rare	9.52424
119177	119177-322-R1	Synovial sarcoma	Rare	8.25293
119387	119387-122-R	Squamous cell lung carcinoma	Common	7.95943
125672	125672-216-R	Lip/oral cavity squam. cell car.	Rare	0
126254	126254-015-R	Non-Rhabdo. soft tissue sarcoma	Rare	7.42995
126767	126767-308-R	Liposarcoma	Rare	7.40051
128128	128128-338-R	Melanoma	Common	2.8861
128162	128162-247-R	Invasive breast carcinoma	Common	9.55603
128236	128236-265-R4	Adenocarcinoma - pancreas	Recalcitrant	10.1945
128783	128783-104-T	Adenocarcinoma - colon	Common	10.0686
131542	131542-069-R	Pharyngeal squam. cell carcinoma	Rare	9.13369
132734	132734-180-R	Embryonal rhabdomyosarcoma	Rare	9.78672
133257	133257-275-R	Melanoma	Common	8.81018
133581	133581-144-R	Adenocarcinoma - colon	Common	8.71806
134843	134843-207-R	Laryngeal squamous cell carcinoma	Rare	0
135598	135598-235-R	Adenocarcinoma - rectum	Common	0
135848	135848-042-T	Adenocarcinoma - colon	Common	3.85908
136153	136153-299-R	Serous endometrial adenocarcinoma	Common	9.30352
137432	137432-314-R	Lip/oral cavity squam. cell car.	Rare	8.15311
137849	137849-337-R	Melanoma	Common	0.416796
138582	138582-337-R	Merkel cell tumor	Rare	7.62323
139182	139182-063-R	Transitional cell car. - uroth.	Common	7.44482
143587	143587-279-R	Skin cancer, NOS	Rare	8.76691
144126	144126-210-T	Neuroendocrine cancer, NOS	Rare	9.39506
144237	144237-036-T	Non-Rhabdo. soft tissue sarcoma	Rare	9.55868
144555	144555-231-T	Adenocarcinoma - colon	Common	8.31085
144983	144983-106-R	Ovarian cancer, NOS	Rare	9.70434
145666	145666-245-R	Lung adenocarcinoma	Common	9.05565
145919	145919-334-R	Adenocarcinoma - colon	Common	8.86331
146199	146199-324-R	Endometrioid endomet. adenocar.	Common	9.14676
146476	146476-266-R	Urothelial/bladder cancer, NOS	Common	8.17064
147741	147741-172-M	Ovarian epithelial cancer	Rare	8.97234
147741	147741-191-M	Ovarian epithelial cancer	Rare	9.44943
147771	147771-066-R1	Adenocarcinoma - colon	Common	7.44925
147771	147771-066-R2	Adenocarcinoma - colon	Common	7.27929
152527	152527-244-T	Squamous cell lung carcinoma	Common	8.9583
154431	154431-089-R	Adenocarcinoma - rectum	Common	5.86824
155919	155919-109-R	Adenocarcinoma - colon	Common	7.27986
156681	156681-154-R	Melanoma	Common	7.77022
157184	157184-299-T	Adenocarcinoma - rectum	Common	8.07525
158597	158597-082-R	Adenocarcinoma - colon	Common	9.46612
158883	158883-120-T	Non-Rhabdo. soft tissue sarcoma	Rare	7.35361
159449	159449-244-R	Transitional cell car. - uroth.	Common	8.78405
161341	161341-145-T	Colorectal cancer, NOS	Common	8.79154
161853	161853-170-R	Endometrioid endomet. adenocar.	Common	8.90369
161973	161973-066-R	RCC, clear cell adenocarcinoma	Common	10.1859
163349	163349-219-R	Adenocarcinoma - colon	Common	6.17625
163357	163357-337-R	Adenocarcinoma - pancreas	Recalcitrant	10.3068
163895	163895-298-T	Ovarian cancer, NOS	Rare	9.71523
164165	164165-088-R1	Adrenocortical carcinoma	Rare	7.0737
165257	165257-294-R	Malignant fibrous histiocytoma	Rare	2.21592
165739	165739-295-R	Adenocarcinoma - pancreas	Recalcitrant	8.04719
167148	167148-078-R	Adenocarcinoma - rectum	Common	9.07648
168753	168753-222-R	Urothelial/bladder cancer, NOS	Common	10.0247
169284	169284-167-R	Endometrioid endomet. adenocar.	Common	8.41552
171881	171881-019-R	Invasive breast carcinoma	Common	8.69857
172845	172845-121-B	Adenocarcinoma - colon	Common	2.67265
172845	172845-121-T	Adenocarcinoma - colon	Common	0
172845	172845-142-T	Adenocarcinoma - colon	Common	6.20068
172845	172845-288-R	Adenocarcinoma - colon	Common	3.75608
174115	174115-289-R	Ovarian epithelial cancer	Rare	8.62306
174125	174125-134-R	Cholangiocar.- intra/extrahepatic	Rare	9.47427
174316	174316-266-R	Squamous cell carcinoma - skin	Common	6.89846
174941	174941-126-T	Melanoma	Common	7.53794
175126	175126-011-R	Adenocarcinoma - colon	Common	5.36519
176247	176247-063-R	Adenocarcinoma - colon	Common	8.84576
176358	176358-292-R	Ovarian epithelial cancer	Rare	9.34856
176374	176374-079-R	Squamous cell lung carcinoma	Common	7.37276
179942	179942-160-R	Leiomyosarcoma - uterus	Rare	8.26368
182917	182917-245-R	Melanoma	Common	0.245179
183764	183764-302-T	Non-small cell lung cancer, NOS	Common	3.76215
184893	184893-071-T	Lip/oral cavity squam. cell car.	Rare	10.2466
185487	185487-224-T	Adenocarcinoma - colon	Common	9.78619
186277	186277-243-T	Adenocarcinoma - colon	Common	9.10165
186413	186413-043-R	Adenocarcinoma - colon	Common	0.608784
187717	187717-099-R	Ependymoma, NOS	Rare	9.69516
188146	188146-221-R	Adenocarcinoma - colon	Common	8.87723
188165	188165-248-R	Leiomyosarcoma - not uterine	Rare	0
188272	188272-219-T	Adenocarcinoma - small intest.	Rare	7.42775
189374	189374-263-R	Adenocarcinoma - rectum	Common	9.33635
191243	191243-178-R	Adenocarcinoma - colon	Common	9.13582
191259	191259-040-R	Leiomyosarcoma - not uterine	Rare	9.09331
191741	191741-267-R	Carcinosarcoma of the uterus	Rare	10.5111
192368	192368-113-R	Endometrioid endomet. adenocar.	Common	8.75733
192522	192522-019-R	Adenocarcinoma - colon	Common	8.41724
192969	192969-224-R	Adenocarcinoma - pancreas	Recalcitrant	8.8319
193399	193399-133-R	Adenocarcinoma - pancreas	Recalcitrant	8.51151
193523	193523-008-R	Female reprod. system cancer, NOS	Rare	7.75549
193832	193832-021-R	Invasive breast carcinoma	Common	8.46142
194179	194179-226-R	Non-Rhabdo. soft tissue sarcoma	Rare	8.01792
195496	195496-121-R	Adenocarcinoma - colon	Common	7.41968
197587	197587-005-T	Synovial sarcoma	Rare	9.7573
197837	197837-219-T	Gastric cancer, NOS	Rare	9.07184
199195	199195-117-R	Adenocarcinoma - colon	Common	9.81345
212162	212162-194-R	Lip/oral cavity squam. cell car.	Rare	6.83139
212328	212328-146-R	Adenocarcinoma - pancreas	Recalcitrant	9.37927
212978	212978-012-R	Penile squamous car.(epidermoid)	Rare	8.52359
215974	215974-263-R	Adenocarcinoma - colon	Common	9.27502
216738	216738-123-R	Renal cell carcinoma, NOS	Common	9.66059
217283	217283-344-R	Lip/oral cavity squam. cell car.	Rare	9.26846
217524	217524-143-R1	Adenocarcinoma - pancreas	Recalcitrant	7.54094
217524	217524-143-R2	Adenocarcinoma - pancreas	Recalcitrant	6.99957
217524	217524-143-R4	Adenocarcinoma - pancreas	Recalcitrant	7.52777
217524	217524-143-R5	Adenocarcinoma - pancreas	Recalcitrant	7.21157
218243	218243-119-R	Fibrosarcoma - not infantile	Rare	9.28181
218898	218898-057-R	Carcinosarcoma of the uterus	Rare	7.89656
222454	222454-113-R	Transitional cell car. - uroth.	Common	9.55561
222671	222671-168-R	Salivary gland cancer	Rare	9.4398
226611	226611-082-R	H & N squamous cell car., NOS	Rare	8.31997
227169	227169-078-T	Small cell car. (extrapulmonary)	Rare	0.286849
227483	227483-062-R1	Adenocarcinoma - pancreas	Recalcitrant	9.09743
232344	232344-273-R	Pharyngeal squam. cell carcinoma	Rare	9.26413
233313	233313-265-R	Urothelial/bladder cancer, NOS	Common	9.20112
233499	233499-124-R	Adenocarcinoma - colon	Common	8.99951
234829	234829-215-T	Adenocarcinoma - colon	Common	8.99023
235635	235635-245-T	Adenocarcinoma - cervix	Rare	9.41088
237351	237351-077-R	Ewing sarcoma/Peripheral PNET	Rare	9.33868
237688	237688-112-R	Lung adenocarcinoma	Common	8.77419
238488	238488-219-R	Adenocarcinoma - colon	Common	9.75374
241356	241356-047-R	Pharyngeal squam. cell carcinoma	Rare	10.0693
242566	242566-281-R	Adenocarcinoma - pancreas	Recalcitrant	9.76731
243415	243415-090-R	Invasive breast carcinoma	Common	9.06557
243952	243952-196-R	Urothelial/bladder cancer, NOS	Common	9.08958
244465	244465-170-R	Adenocarcinoma - rectum	Common	9.66259
244727	244727-301-R	Urothelial/bladder cancer, NOS	Common	9.06653
244774	244774-204-R	Vulvar cancer, NOS	Rare	8.1766
245127	245127-232-R	Lip/oral cavity squam. cell car.	Rare	8.96044
245324	245324-029-R	Melanoma	Common	0
246569	246569-268-R	Laryngeal squamous cell carcinoma	Rare	0
248138	248138-237-R	Hurthle cell neoplasm (thyroid)	Rare	8.48713
249533	249533-200-R	Ovarian epithelial cancer	Rare	8.75947
249661	249661-222-R	Lip/oral cavity squam. cell car.	Rare	6.14668
249662	249662-076-R	Ovarian epithelial cancer	Rare	9.96131
251477	251477-161-R	Transitional cell car. - uroth.	Common	7.77512
251568	251568-266-R	Melanoma	Common	0.909828
251944	251944-056-R	Squamous cervical cancer	Rare	8.95526
252517	252517-233-R	Carcinosarcoma of the uterus	Rare	9.48908
252836	252836-082-R	H & N squamous cell car., NOS	Rare	9.51441
253994	253994-281-T	Colorectal cancer, NOS	Common	9.70468
254851	254851-301-R	Adenocarcinoma - colon	Common	9.89879
255893	255893-291-R	Adenocarcinoma - colon	Common	9.33337
255913	255913-289-T	Non-Rhabdo. soft tissue sarcoma	Rare	9.60105
255913	255913-304-M	Non-Rhabdo. soft tissue sarcoma	Rare	10.6627
258747	258747-076-R	Squamous cell lung carcinoma	Common	10.555
259776	259776-179-R	Ovarian epithelial cancer	Rare	9.286
259778	259778-044-R	Adenocarcinoma - colon	Common	9.26867
261386	261386-189-R	Urothelial/bladder cancer, NOS	Common	8.97719
262622	262622-085-R	RCC, clear cell adenocarcinoma	Common	9.18212
264941	264941-293-T	Adenocarcinoma - colon	Common	8.18024
266295	266295-075-R	Pharyngeal squam. cell carcinoma	Rare	7.22783
268233	268233-264-R	H & N squamous cell car., NOS	Rare	9.16431
269647	269647-328-T	Lung adenocarcinoma	Common	8.77445
269762	269762-231-R	Endometrioid endomet. adenocar.	Common	9.2669
269878	269878-174-B	Merkel cell tumor	Rare	8.01251
271251	271251-349-R	RCC, clear cell adenocarcinoma	Common	10.1429
271591	271591-306-R	Adenocarcinoma - rectum	Common	8.5534
272462	272462-364-R	RCC, clear cell adenocarcinoma	Common	10.6704
272983	272983-159-R	Vaginal cancer, NOS	Rare	8.81186
273541	273541-280-R	Adenocarcinoma - colon	Common	8.88476
273589	273589-319-R	Adenocarcinoma - rectum	Common	10.1279
274332	274332-332-R	Adenocarcinoma - colon	Common	9.94024
275155	275155-148-R	Salivary gland cancer	Rare	9.18203
275375	275375-350-R	RCC, clear cell adenocarcinoma	Common	9.73859
276233	276233-004-R	Adenocarcinoma - colon	Common	9.15726
276743	276743-352-R	Gastrointestinal stromal tumor	Rare	9.76896
277667	277667-354-R	Melanoma	Common	1.90682
277826	277826-050-R	Adenocarcinoma - colon	Common	0
278458	278458-045-R	Endometrioid endomet. adenocar.	Common	9.671
278527	278527-230-R	Pharyngeal squam. cell carcinoma	Rare	8.72254
279218	279218-305-R	Melanoma	Common	9.01833
279428	279428-182-R	Adenocarcinoma - colon	Common	7.65489
281475	281475-159-R	Transitional cell car. - uroth.	Common	8.90239
281562	281562-285-R	Adenocarcinoma - colon	Common	9.75738
282377	282377-053-R	Adenocarcinoma - colon	Common	8.99048
283228	283228-195-R	Melanoma	Common	8.71248
283339	283339-068-R	Vaginal cancer, NOS	Rare	8.84708
283384	283384-342-R	Urothelial/bladder cancer, NOS	Common	4.2984
283833	283833-183-T	Lung adenocarcinoma	Common	9.07931
284588	284588-233-R	Squamous cell lung carcinoma	Common	0
285369	285369-178-R	Adenocarcinoma - pancreas	Recalcitrant	9.27644
285828	285828-011-R	H & N squamous cell car., NOS	Rare	8.62633
286954	286954-287-R	Liposarcoma	Rare	7.9242
287614	287614-091-R	Squamous cell lung carcinoma	Common	9.26333
287954	287954-098-R	Ewing sarcoma/Peripheral PNET	Rare	7.33224
289738	289738-340-R	Adenocarcinoma - colon	Common	9.12648
289856	289856-162-R	Non-Rhabdo. soft tissue sarcoma	Rare	8.6423
289964	289964-363-R	Squamous cell lung carcinoma	Common	8.78167
292632	292632-238-R	Leiomyosarcoma - uterus	Rare	7.92684
292921	292921-168-R	Adenocarcinoma - pancreas	Recalcitrant	9.18122
295223	295223-140-R	H & N squamous cell car., NOS	Rare	8.27801
295898	295898-268-R1	Cholangiocar.- intra/extrahepatic	Rare	7.99122
295898	295898-268-R2	Cholangiocar.- intra/extrahepatic	Rare	7.81385
295898	295898-268-R4	Cholangiocar.- intra/extrahepatic	Rare	7.65013
295898	295898-268-R5	Cholangiocar.- intra/extrahepatic	Rare	8.52411
295898	295898-268-R6	Cholangiocar.- intra/extrahepatic	Rare	8.47207
296347	296347-364-R	Adenocarcinoma - colon	Common	9.53985
297248	297248-317-R	Laryngeal squamous cell carcinoma	Rare	8.87012
299254	299254-011-R	Melanoma	Common	9.41216
299373	299373-070-T	Adenocarcinoma - colon	Common	8.87858
312483	312483-313-R	Carcinosarcoma of the uterus	Rare	8.32137
313798	313798-341-R	Squamous cervical cancer	Rare	8.57763
314644	314644-219-R	Leiomyosarcoma - not uterine	Rare	1.20036
317291	317291-083-R	Malignant fibrous histiocytoma	Rare	4.12285
319732	319732-119-R	Malig. periph. nerve sheath tum.	Rare	8.68537
321549	321549-286-R	Laryngeal squamous cell carcinoma	Rare	7.97593
322161	322161-139-T	Adenocarcinoma, NOS	Rare	11.0877
322927	322927-281-R	Melanoma	Common	0
323392	323392-091-R	H & N squamous cell car., NOS	Rare	7.38804
323965	323965-272-R	Pancreatic cancer (not Islets)	Recalcitrant	10.461
324363	324363-279-T	Adenocarcinoma - colon	Common	7.8475
324938	324938-238-R	Urothelial/bladder cancer, NOS	Common	8.71781
324944	324944-112-T	Melanoma	Common	2.66379
325652	325652-104-R	Carcinosarcoma of the uterus	Rare	8.7407
326966	326966-086-R	Endometrioid endomet. adenocar.	Common	9.14954
327498	327498-153-R	Carcinosarcoma of the uterus	Rare	9.58653
328373	328373-195-R	H & N squamous cell car., NOS	Rare	8.55723
328469	328469-098-R	Adenocarcinoma - colon	Common	8.51734
328634	328634-206-R	Cholangiocar.- intra/extrahepatic	Rare	8.23216
329996	329996-348-R	Squamous cell carcinoma - skin	Common	9.57802
331535	331535-300-R	Primary peritoneal carcinoma	Rare	10.1835
331888	331888-031-R	H & N squamous cell car., NOS	Rare	8.29813
332555	332555-067-R4	Neuroblastoma	Rare	9.49167
333224	333224-299-R	Carcinosarcoma of the uterus	Rare	7.55051
333512	333512-047-T	Adenocarcinoma - colon	Common	9.85166
333828	333828-041-R	Melanoma	Common	8.19207
337426	337426-197-R	Invasive breast carcinoma	Common	7.4545
337823	337823-066-R	Fibrosarcoma - not infantile	Rare	9.61981
339189	339189-122-R	Adenocarcinoma - colon	Common	9.97518
341922	341922-053-R	Colorectal cancer, NOS	Common	9.21933
343268	343268-274-T	Urothelial/bladder cancer, NOS	Common	7.14448
345371	345371-062-R	Salivary gland cancer	Rare	8.92448
346799	346799-050-R	Endometrioid endomet. adenocar.	Common	8.64315
348733	348733-031-R	Soft tissue neoplasm, NOS	Rare	8.39782
349418	349418-098-R	Lung adenocarcinoma	Common	9.61388
349713	349713-176-R	Malig. periph. nerve sheath tum.	Rare	7.92367
351142	351142-076-R	Endometrioid endomet. adenocar.	Common	8.39712
351241	351241-312-R	Adenocarcinoma - cervix	Rare	9.56353
352319	352319-331-R	Invasive breast carcinoma	Common	8.92563
352433	352433-323-T	Endometrioid endomet. adenocar.	Common	10.1778
353785	353785-320-R	Pharyngeal squam. cell carcinoma	Rare	8.60735
354836	354836-022-R	H & N squamous cell car., NOS	Rare	10.3384
355891	355891-322-R	Squamous cell carcinoma - anus	Rare	7.73684
356262	356262-224-T1	Nasopharyngeal carcinoma	Rare	10.1292
359531	359531-246-R	Lip/oral cavity squam. cell car.	Rare	9.95912
359829	359829-203-R	Uterine cancer, NOS	Rare	10.2824
361931	361931-004-R	Adenocarcinoma - colon	Common	9.74308
361957	361957-307-R	RCC, clear cell adenocarcinoma	Common	9.80592
362531	362531-283-R	Adenocarcinoma - colon	Common	9.31813
364223	364223-131-R	H & N squamous cell car., NOS	Rare	7.22673
365171	365171-240-R	Endometrioid endomet. adenocar.	Common	8.66872
365248	365248-190-R4	Adenocarcinoma - pancreas	Recalcitrant	9.14477
365595	365595-188-R2	Adenocarcinoma - pancreas	Recalcitrant	10.5189
367327	367327-171-R	Salivary gland cancer	Rare	9.90207
367927	367927-166-R	Salivary gland cancer	Rare	0
369146	369146-172-R	Soft tissue neoplasm, NOS	Rare	10.3408
372686	372686-303-R	RCC, clear cell adenocarcinoma	Common	8.48634
372923	372923-337-R	Melanoma	Common	9.11985
374635	374635-292-R	Melanoma	Common	8.54392
377368	377368-042-T1	Alveolar soft part sarcoma	Rare	7.64224
377368	377368-042-T2	Alveolar soft part sarcoma	Rare	7.83503
377384	377384-186-R	Adenocarcinoma - pancreas	Recalcitrant	10.5856
377594	377594-074-R	Non-Rhabdo. soft tissue sarcoma	Rare	7.83084
378893	378893-306-R	Squamous cervical cancer	Rare	10.1306
379773	379773-124-R	Endometrioid endomet. adenocar.	Common	9.00058
381231	381231-234-R	Neuroendocrine cancer, NOS	Rare	8.27857
381249	381249-077-R	Endometrioid endomet. adenocar.	Common	9.53953
381356	381356-305-R	Adenocarcinoma - colon	Common	9.15774
381576	381576-328-R	Adenocarcinoma - pancreas	Recalcitrant	9.21925
382773	382773-019-T	Neuroendocrine cancer, NOS	Rare	9.23264
384148	384148-302-R	Merkel cell tumor	Rare	8.89653
384518	384518-221-R	Leiomyosarcoma - uterus	Rare	7.60928
385692	385692-084-R	Adenocarcinoma - pancreas	Recalcitrant	9.37077
388244	388244-064-R	Invasive breast carcinoma	Common	9.1658
388556	388556-164-R	Adenocarcinoma - colon	Common	9.20452
391268	391268-213-R2	Adenocarcinoma - pancreas	Recalcitrant	8.38951
391268	391268-213-R3	Adenocarcinoma - pancreas	Recalcitrant	7.47088
391396	391396-364-R	Pharyngeal squam. cell carcinoma	Rare	8.95423
392184	392184-169-R	Adenocarcinoma - colon	Common	9.96139
393732	393732-063-R	Testicular nonseminomat. GCT, NOS	Rare	8.90612
394591	394591-219-R	Lip/oral cavity squam. cell car.	Rare	0
394772	394772-225-R	Transitional cell car. - uroth.	Common	7.55012
394938	394938-205-R	Non-Rhabdo. soft tissue sarcoma	Rare	0
395191	395191-088-T	Squamous cervical cancer	Rare	9.30117
397859	397859-316-R	Invasive breast carcinoma	Common	8.56406
412248	412248-322-R	Invasive breast carcinoma	Common	8.36148
412728	412728-344-R	Carcinosarcoma of the uterus	Rare	8.48035
413124	413124-020-R	Lip/oral cavity squam. cell car.	Rare	1.49705
413552	413552-270-R	Squamous cell lung carcinoma	Common	7.6633
413561	413561-133-T	Adenocarcinoma - colon	Common	10.7041
414838	414838-212-R	Invasive breast carcinoma	Common	8.32031
415267	415267-285-R	Inflammatory breast carcinoma	Rare	9.43273
415371	415371-026-R	Squamous cell carcinoma - skin	Common	8.2454
416634	416634-122-T	Transitional cell car. - uroth.	Common	9.34225
417378	417378-266-R	Adenocarcinoma - stomach	Rare	8.6314
417612	417612-090-R	Squamous cell lung carcinoma	Common	7.7055
417821	417821-307-R	Squamous cell lung carcinoma	Common	6.64236
417952	417952-058-R	Vaginal cancer, NOS	Rare	9.57167
419622	419622-098-T	Squamous cell carcinoma - anus	Rare	9.22044
421681	421681-087-R	Adenocarcinoma - colon	Common	9.43952
421758	421758-270-R	Squamous cell carcinoma - anus	Rare	9.80263
422866	422866-222-R5	Adenocarcinoma - pancreas	Recalcitrant	9.87234
424524	424524-100-T	RCC, clear cell adenocarcinoma	Common	10.104
425362	425362-245-T	Melanoma	Common	9.80968
427551	427551-204-R	Laryngeal squamous cell carcinoma	Rare	9.04537
428932	428932-153-R	Malignant fibrous histiocytoma	Rare	6.56314
428986	428986-081-R	Breast cancer, NOS	Common	8.43599
429239	429239-143-T	Small cell lung cancer	Recalcitrant	0
429463	429463-259-R	Lung adenocarcinoma	Common	8.40772
429767	429767-202-R	Gastrointestinal stromal tumor	Rare	10.0797
431354	431354-103-R	Adenocarcinoma - colon	Common	9.51139
431587	431587-115-T	Invasive breast carcinoma	Common	9.9043
435261	435261-313-R	Adenocarcinoma - colon	Common	2.04674
436779	436779-168-T	Squamous cell lung carcinoma	Common	9.46109
437389	437389-329-R	Adenocarcinoma - colon	Common	8.58137
437761	437761-239-R	Lip/oral cavity squam. cell car.	Rare	7.98221
439126	439126-050-R	Adenocarcinoma - colon	Common	10.0941
439515	439515-179-R2	Adenocarcinoma - pancreas	Recalcitrant	9.98768
439559	439559-082-T	Adenocarcinoma - colon	Common	7.64955
442324	442324-144-R	Squamous cell car. - esophagus	Rare	8.49596
444589	444589-340-R	Adenocarcinoma - pancreas	Recalcitrant	10.3997
445384	445384-181-T	Malignant fibrous histiocytoma	Rare	0
445649	445649-340-R	Endometrioid endomet. adenocar.	Common	9.85589
445685	445685-031-R	Adenocarcinoma - colon	Common	9.17186
446735	446735-337-T	Serous endometrial adenocarcinoma	Common	5.83346
447297	447297-187-R	Invasive breast carcinoma	Common	9.16719
447624	447624-303-R	Squamous cell carcinoma - anus	Rare	8.34346
447687	447687-232-R	Non-Rhabdo. soft tissue sarcoma	Rare	7.5145
448835	448835-203-R	Invasive breast carcinoma	Common	8.62429
449684	449684-009-R	Non-Rhabdo. soft tissue sarcoma	Rare	0
449892	449892-231-R	Malignant fibrous histiocytoma	Rare	9.51117
451658	451658-271-R	Adenocarcinoma - colon	Common	9.45561
452449	452449-287-R	Endometrioid endomet. adenocar.	Common	9.01502
453144	453144-164-R	Neuroendocrine cancer, NOS	Rare	8.49652
454855	454855-012-R	Uterine cancer, NOS	Rare	10.6912
454973	454973-116-R2	Adenocarcinoma - pancreas	Recalcitrant	1.79041
454973	454973-116-R3	Adenocarcinoma - pancreas	Recalcitrant	3.23135
454973	454973-116-R4	Adenocarcinoma - pancreas	Recalcitrant	7.78917
455511	455511-112-R	Malignant fibrous histiocytoma	Rare	8.21399
455876	455876-151-R	Laryngeal squamous cell carcinoma	Rare	7.63051
456648	456648-364-R	Small cell car. (extrapulmonary)	Rare	8.46626
457572	457572-356-R	Adenocarcinoma - stomach	Rare	7.7969
458424	458424-160-R	Pharyngeal squam. cell carcinoma	Rare	10.4166
459226	459226-011-R	Malignant fibrous histiocytoma	Rare	9.1134
459288	459288-142-R	Carcinosarcoma of the uterus	Rare	9.266
459534	459534-040-R	Urothelial/bladder cancer, NOS	Common	10.1151
461769	461769-161-T	Urothelial/bladder cancer, NOS	Common	8.96751
463458	463458-065-R	Melanoma	Common	8.4462
463931	463931-005-R	Adenocarcinoma - pancreas	Recalcitrant	9.97338
463943	463943-066-T	Adenocarcinoma - colon	Common	9.5084
464338	464338-155-R	H & N squamous cell car., NOS	Rare	8.02412
464991	464991-137-R	Female reprod. system cancer, NOS	Rare	9.56927
466636	466636-057-R	Adenocarcinoma - pancreas	Recalcitrant	9.96421
466732	466732-252-T	Adenocarcinoma - small intest.	Rare	9.43782
467112	467112-017-R	Malig. periph. nerve sheath tum.	Rare	8.06865
467783	467783-034-R	Non-small cell lung cancer, NOS	Common	8.46053
469116	469116-191-R	Endometrioid endomet. adenocar.	Common	10.2833
469464	469464-171-R	RCC, clear cell adenocarcinoma	Common	8.1744
471365	471365-239-R	Non-Rhabdo. soft tissue sarcoma	Rare	8.55947
474343	474343-323-R	Osteosarcoma	Rare	7.61813
474377	474377-126-R	Endometrioid endomet. adenocar.	Common	10.9384
474841	474841-006-R	Lip/oral cavity squam. cell car.	Rare	7.8453
475259	475259-130-R	Liposarcoma	Rare	9.00073
475296	475296-252-R	Adenocarcinoma - rectum	Common	10.0304
476673	476673-061-R	Melanoma	Common	7.8415
476745	476745-003-R	Adenocarcinoma - rectum	Common	10.2272
476816	476816-319-R	Adenocarcinoma - pancreas	Recalcitrant	8.0837
477875	477875-180-R	Squamous cell lung carcinoma	Common	1.36452
478993	478993-354-R	Non-Rhabdo. soft tissue sarcoma	Rare	0.256213
479181	479181-293-R	Adenocarcinoma - colon	Common	9.73248
479421	479421-043-R	Non-Rhabdo. soft tissue sarcoma	Rare	8.44621
481146	481146-293-R	Squamous cell lung carcinoma	Common	5.99317
482815	482815-354-R1	Adenocarcinoma - pancreas	Recalcitrant	8.72244
482815	482815-354-R2	Adenocarcinoma - pancreas	Recalcitrant	9.45557
483684	483684-250-R	Adenocarcinoma - colon	Common	9.55264
485176	485176-168-R4	Adenocarcinoma - pancreas	Recalcitrant	6.75232
485368	485368-065-R3	Adenocarcinoma - pancreas	Recalcitrant	10.3541
485368	485368-065-R4	Adenocarcinoma - pancreas	Recalcitrant	9.5698
485368	485368-065-R8	Adenocarcinoma - pancreas	Recalcitrant	10.7467
485977	485977-131-R	Endometrioid endomet. adenocar.	Common	8.19178
487391	487391-300-R	Papillary renal cell carcinoma	Common	9.18737
487416	487416-170-R	Cholangiocar.- intra/extrahepatic	Rare	8.40264
491133	491133-110-R	Adenocarcinoma - colon	Common	10.2995
491195	491195-065-R5	Pancreatic cancer (not Islets)	Recalcitrant	7.66507
492569	492569-054-R	Adenocarcinoma - pancreas	Recalcitrant	10.1518
492797	492797-167-R	Non-Rhabdo. soft tissue sarcoma	Rare	0.814032
494315	494315-158-R	Non-Rhabdo. soft tissue sarcoma	Rare	8.2147
496331	496331-347-R	Adenocarcinoma - colon	Common	8.79181
496974	496974-208-R	Adenocarcinoma - pancreas	Recalcitrant	2.3702
497265	497265-261-R	Leiomyosarcoma - uterus	Rare	7.71837
498487	498487-281-R	RCC, clear cell adenocarcinoma	Common	9.91086
512359	512359-319-R	Merkel cell tumor	Rare	9.01352
512744	512744-197-R	Urothelial/bladder cancer, NOS	Common	8.07894
512936	512936-074-R	Adenocarcinoma - rectum	Common	7.69048
513476	513476-338-R	Liposarcoma	Rare	8.18442
513682	513682-313-R	Leiomyosarcoma - not uterine	Rare	7.53034
514753	514753-038-R	Ovarian cancer, NOS	Rare	9.0422
514821	514821-333-R	Adenocarcinoma - colon	Common	4.07851
515677	515677-202-R	Melanoma	Common	4.74973
515863	515863-333-R	Melanoma	Common	8.96127
516955	516955-315-R	Fibrosarcoma - not infantile	Rare	6.47574
517754	517754-364-R	Adenocarcinoma - small intest.	Rare	9.63123
517816	517816-269-R	Adenocarcinoma - cervix	Rare	10.3875
519858	519858-162-T	Adenocarcinoma - colon	Common	8.5246
521389	521389-187-R	Gastrointestinal cancer, NOS	Rare	9.541
521955	521955-158-R2	Adenocarcinoma - pancreas	Recalcitrant	9.35515
521955	521955-158-R3	Adenocarcinoma - pancreas	Recalcitrant	8.42197
521955	521955-158-R4	Adenocarcinoma - pancreas	Recalcitrant	9.62976
521955	521955-158-R5	Adenocarcinoma - pancreas	Recalcitrant	10.405
521955	521955-158-R6	Adenocarcinoma - pancreas	Recalcitrant	9.66693
521955	521955-158-R7	Adenocarcinoma - pancreas	Recalcitrant	9.72926
522493	522493-142-R	Adenocarcinoma - rectum	Common	3.42618
523234	523234-163-R	Endometrioid endomet. adenocar.	Common	8.91525
523349	523349-094-R	Endometrioid endomet. adenocar.	Common	8.29859
523694	523694-262-R	Adenocarcinoma - pancreas	Recalcitrant	9.52181
524269	524269-139-T	Adenocarcinoma - colon	Common	8.85526
524724	524724-177-R	Adenocarcinoma - pancreas	Recalcitrant	9.82032
524855	524855-128-R	Liposarcoma	Rare	8.13345
528666	528666-305-R	Endometrioid endomet. adenocar.	Common	8.33551
528814	528814-157-R	Adenocarcinoma - colon	Common	9.01214
529294	529294-124-R	Adenocarcinoma - pancreas	Recalcitrant	8.75532
531464	531464-266-R	Merkel cell tumor	Rare	6.34906
532298	532298-043-R	Invasive breast carcinoma	Common	8.56913
535342	535342-205-R	Invasive breast carcinoma	Common	8.94633
535665	535665-135-R	Lip/oral cavity squam. cell car.	Rare	8.80603
536437	536437-012-R	Adenocarcinoma - rectum	Common	9.30355
538559	538559-288-R	Lung adenocarcinoma	Common	9.30439
541839	541839-054-R	Ovarian epithelial cancer	Rare	10.916
541946	541946-237-B	Small cell lung cancer	Recalcitrant	8.39938
542871	542871-191-R	H & N squamous cell car., NOS	Rare	9.43563
543588	543588-082-R	Fibrosarcoma - not infantile	Rare	0
543952	543952-280-R	Leiomyosarcoma - uterus	Rare	9.70271
544552	544552-058-R	Neuroendocrine cancer, NOS	Rare	8.29264
545958	545958-293-R	Fibrosarcoma - not infantile	Rare	8.69307
546332	546332-049-T	Adenocarcinoma - colon	Common	10.3863
546743	546743-196-R	Serous endometrial adenocarcinoma	Common	9.76026
548149	548149-187-R	Liposarcoma	Rare	3.21293
548399	548399-264-B	Adenocarcinoma - GEJ	Rare	10.1148
549293	549293-155-R	Lip/oral cavity squam. cell car.	Rare	8.96663
551195	551195-344-R	Adenocarcinoma - colon	Common	6.39295
553792	553792-285-R	Soft tissue neoplasm, NOS	Rare	9.17135
554418	554418-232-R	Carcinosarcoma of the uterus	Rare	9.04487
555411	555411-135-R	Adenocarcinoma - colon	Common	9.36201
555926	555926-031-R	Adenocarcinoma - colon	Common	9.48495
556579	556579-094-R	Invasive breast carcinoma	Common	9.36092
558632	558632-135-R	Invasive breast carcinoma	Common	7.51613
558786	558786-286-R	Urothelial/bladder cancer, NOS	Common	10.7475
559244	559244-337-R	Squamous cell carcinoma - skin	Common	7.95489
561559	561559-040-R	Adenocarcinoma - pancreas	Recalcitrant	9.37107
562418	562418-175-R	Liposarcoma	Rare	9.33419
562452	562452-108-R	Invasive breast carcinoma	Common	7.99708
562715	562715-036-R	Carcinosarcoma of the uterus	Rare	9.10169
562742	562742-068-R	Lip/oral cavity squam. cell car.	Rare	9.11632
563396	563396-261-R	Melanoma	Common	9.07907
564639	564639-172-R1	Endometrioid endomet. adenocar.	Common	9.37215
564653	564653-332-T	Transitional cell car. - uroth.	Common	9.08334
565248	565248-004-R	Lip/oral cavity squam. cell car.	Rare	5.27086
565726	565726-208-R4	Adenocarcinoma - pancreas	Recalcitrant	9.89471
565726	565726-208-R6	Adenocarcinoma - pancreas	Recalcitrant	9.99771
565726	565726-208-R7	Adenocarcinoma - pancreas	Recalcitrant	9.69722
567486	567486-219-R	Squamous cell lung carcinoma	Common	9.12393
571277	571277-193-R	Liposarcoma	Rare	8.99276
571681	571681-099-R	Synovial sarcoma	Rare	9.34701
572183	572183-171-R	Laryngeal squamous cell carcinoma	Rare	0
572736	572736-102-R	Colorectal cancer, NOS	Common	8.76443
572874	572874-153-T	Ovarian epithelial cancer	Rare	9.53188
572918	572918-348-R	Adenocarcinoma - colon	Common	7.98422
574816	574816-094-R	Non-Rhabdo. soft tissue sarcoma	Rare	8.44855
575813	575813-281-R1	Ovarian cancer, NOS	Rare	9.15589
575813	575813-281-R2	Ovarian cancer, NOS	Rare	9.0408
576588	576588-073-R	Squamous cell lung carcinoma	Common	8.80936
577847	577847-279-T	Adenocarcinoma - rectum	Common	9.42725
579494	579494-129-T	Ovarian cancer, NOS	Rare	10.2827
582836	582836-169-R	Pharyngeal squam. cell carcinoma	Rare	8.0901
584427	584427-346-R	Soft tissue neoplasm, NOS	Rare	5.61523
585541	585541-042-R	Inflammatory breast carcinoma	Rare	10.6656
586459	586459-114-R	Endometrioid endomet. adenocar.	Common	9.9211
588824	588824-173-R	Adenocarcinoma - colon	Common	0
589379	589379-206-R	Leiomyosarcoma - not uterine	Rare	8.91031
589616	589616-265-R	Malig. periph. nerve sheath tum.	Rare	7.86248
591375	591375-129-R	Non-small cell lung cancer, NOS	Common	8.45284
592484	592484-111-B	Small cell lung cancer	Recalcitrant	8.33529
592788	592788-150-R3	Adrenocortical carcinoma	Rare	8.26095
592788	592788-150-R4	Adrenocortical carcinoma	Rare	9.06556
592915	592915-224-R	Adenocarcinoma - stomach	Rare	8.96292
593322	593322-323-R	Urothelial/bladder cancer, NOS	Common	8.71489
594176	594176-295-R	Osteosarcoma	Rare	8.94755
594336	594336-271-R	Invasive breast carcinoma	Common	9.2212
594431	594431-109-B	Small cell lung cancer	Recalcitrant	6.86571
594992	594992-005-R	Endometrioid endomet. adenocar.	Common	9.47058
595854	595854-104-R3	Adenocarcinoma - pancreas	Recalcitrant	8.81536
596521	596521-263-R	Malignant fibrous histiocytoma	Rare	0.854479
597326	597326-320-R	Renal cell carcinoma, NOS	Common	9.27468
598327	598327-061-R6	Prostate cancer, NOS	Rare	9.19583
612792	612792-311-R	Adenocarcinoma - pancreas	Recalcitrant	9.64729
613647	613647-318-R	Endometrioid endomet. adenocar.	Common	9.03562
615535	615535-235-R	Uterine cancer, NOS	Rare	8.60328
616215	616215-338-R	Adenocarcinoma - colon	Common	0
616732	616732-234-R1	Adenocarcinoma - pancreas	Recalcitrant	9.49851
616732	616732-234-R2	Adenocarcinoma - pancreas	Recalcitrant	9.40762
616732	616732-234-R3	Adenocarcinoma - pancreas	Recalcitrant	9.35606
618468	618468-307-R	Squamous cell lung carcinoma	Common	7.09949
619344	619344-162-R	Adenocarcinoma - pancreas	Recalcitrant	9.37907
622955	622955-264-R	H & N squamous cell car., NOS	Rare	8.30367
623371	623371-107-R1	Adenocarcinoma - colon	Common	8.47813
623946	623946-074-R	Adenocarcinoma - rectum	Common	9.92152
624824	624824-186-R	Adenocarcinoma - colon	Common	9.67002
625472	625472-104-R	Adenocarcinoma - colon	Common	7.60452
626397	626397-294-R	RCC, clear cell adenocarcinoma	Common	7.8488
627122	627122-101-R	Gastrointestinal stromal tumor	Rare	9.35128
627137	627137-287-R	Ovarian epithelial cancer	Rare	9.28205
628479	628479-137-R10	Lung adenocarcinoma	Common	7.73717
628479	628479-137-R2	Lung adenocarcinoma	Common	5.60704
628479	628479-137-R9	Lung adenocarcinoma	Common	7.54197
628569	628569-122-R	Laryngeal squamous cell carcinoma	Rare	4.55065
628781	628781-278-R	RCC, clear cell adenocarcinoma	Common	10.0863
629538	629538-142-R	Endometrioid endomet. adenocar.	Common	9.15717
631417	631417-353-R	Melanoma	Common	8.99992
631745	631745-148-R	Pharyngeal squam. cell carcinoma	Rare	8.85773
632484	632484-111-R	Malig. periph. nerve sheath tum.	Rare	0.782659
633275	633275-114-R	Endometrioid endomet. adenocar.	Common	2.29733
633739	633739-251-R	Adenocarcinoma - pancreas	Recalcitrant	9.90083
633993	633993-097-R	Melanoma	Common	9.4954
636577	636577-100-R	Endometrioid endomet. adenocar.	Common	8.1028
636974	636974-082-R	Gastrointestinal stromal tumor	Rare	10.5556
638129	638129-119-R	Small cell lung cancer	Recalcitrant	8.07077
638234	638234-109-R	Adenocarcinoma - colon	Common	8.20061
639262	639262-121-R	Urothelial/bladder cancer, NOS	Common	7.84142
639538	639538-348-R	Fibrosarcoma - not infantile	Rare	7.24716
641145	641145-348-T	Adenocarcinoma - colon	Common	0
644723	644723-068-T	Adenocarcinoma - rectum	Common	7.23793
647726	647726-015-R	Liposarcoma	Rare	7.44588
648538	648538-100-R	Salivary gland cancer	Rare	9.77476
649139	649139-167-T	Squamous cell lung carcinoma	Common	8.7442
649442	649442-058-R	Malignant fibrous histiocytoma	Rare	10.0169
652731	652731-133-R	Non-Rhabdo. soft tissue sarcoma	Rare	6.84865
653398	653398-132-R	Lip/oral cavity squam. cell car.	Rare	7.89804
653999	653999-131-R	Lung adenocarcinoma	Common	7.28962
654129	654129-193-R	Endometrioid endomet. adenocar.	Common	7.81801
655913	655913-031-T	Ovarian epithelial cancer	Rare	10.0891
656117	656117-040-R	Squamous cell lung carcinoma	Common	8.27183
657687	657687-091-R	Endometrioid endomet. adenocar.	Common	9.74103
658696	658696-237-R	Adenocarcinoma - colon	Common	9.56121
659161	659161-295-R	Cervical cancer, NOS	Rare	9.17044
661828	661828-353-R	Adenocarcinoma - pancreas	Recalcitrant	8.84339
662132	662132-345-T	Cholangiocar.- intra/extrahepatic	Rare	9.44567
663772	663772-295-R	Endometrioid endomet. adenocar.	Common	8.60753
665939	665939-344-R	Urothelial/bladder cancer, NOS	Common	8.80078
668155	668155-338-R	H & N squamous cell car., NOS	Rare	9.81405
671287	671287-276-R	Adenocarcinoma - pancreas	Recalcitrant	8.61844
672227	672227-273-T	Adenocarcinoma, NOS	Rare	9.40889
672682	672682-312-R	Squamous cell lung carcinoma	Common	8.59336
673867	673867-039-R	Adenocarcinoma - colon	Common	8.40947
673883	673883-063-R3	Adenocarcinoma - pancreas	Recalcitrant	8.23558
673883	673883-063-R4	Adenocarcinoma - pancreas	Recalcitrant	6.86543
673883	673883-063-R7	Adenocarcinoma - pancreas	Recalcitrant	6.06705
674348	674348-317-R	Adenocarcinoma - colon	Common	9.59309
674366	674366-145-R	Non-Rhabdo. soft tissue sarcoma	Rare	0
675812	675812-077-R	Non-Rhabdo. soft tissue sarcoma	Rare	8.32838
676499	676499-111-R	Laryngeal squamous cell carcinoma	Rare	9.88989
677734	677734-321-R	Soft tissue neoplasm, NOS	Rare	6.67946
679263	679263-084-R	Urothelial/bladder cancer, NOS	Common	9.26438
681556	681556-308-R	Transitional cell car. - uroth.	Common	7.82306
682317	682317-045-R	Salivary gland cancer	Rare	8.1887
683768	683768-134-T	Ovarian epithelial cancer	Rare	9.94192
683892	683892-313-R	Squamous cell lung carcinoma	Common	10.292
684819	684819-155-R	Non-Rhabdo. soft tissue sarcoma	Rare	3.93046
685761	685761-110-R	Endometrioid endomet. adenocar.	Common	9.73801
686572	686572-087-R	Serous endometrial adenocarcinoma	Common	9.05426
686756	686756-172-R	Squamous cell lung carcinoma	Common	9.94015
686893	686893-015-R	Lip/oral cavity squam. cell car.	Rare	7.48986
687583	687583-202-T	Prostate cancer, NOS	Rare	9.1615
689755	689755-048-R	Leiomyosarcoma - uterus	Rare	8.09795
691877	691877-024-R	Non-Rhabdo. soft tissue sarcoma	Rare	7.95113
692163	692163-330-T	Leiomyosarcoma - uterus	Rare	6.76875
692585	692585-246-R	Squamous cell lung carcinoma	Common	8.25228
693688	693688-280-R	Small cell car. (extrapulmonary)	Rare	9.76241
694582	694582-093-R	Squamous cervical cancer	Rare	7.51917
695221	695221-133-T	Melanoma	Common	9.14984
695427	695427-040-R	Adenocarcinoma - colon	Common	8.3157
695669	695669-166-R	Melanoma	Common	9.47053
695912	695912-313-R	Lung adenocarcinoma	Common	10.0231
697273	697273-096-R	Fibrosarcoma - not infantile	Rare	1.61004
698357	698357-238-R	Osteosarcoma	Rare	8.55677
699152	699152-130-R	Adenocarcinoma - pancreas	Recalcitrant	10.8258
699847	699847-302-R	Liposarcoma	Rare	8.66572
699948	699948-023-R	Basal cell carcinoma	Common	10.1641
711789	711789-176-R	Carcinosarcoma of the uterus	Rare	8.76031
712175	712175-110-R	Leiomyosarcoma - not uterine	Rare	8.10174
712881	712881-215-R	Penile squamous car.(epidermoid)	Rare	1.23937
713595	713595-302-R	Fibrosarcoma - not infantile	Rare	7.51481
713683	713683-067-R	Adenocarcinoma - colon	Common	9.94438
714174	714174-038-R	Adenocarcinoma - colon	Common	6.97752
714841	714841-288-R	Adenocarcinoma - colon	Common	10.2899
715222	715222-197-R2	Adenocarcinoma - colon	Common	5.98146
715222	715222-197-R3	Adenocarcinoma - colon	Common	7.71583
717593	717593-335-R	Squamous cell lung carcinoma	Common	8.38746
719797	719797-321-R	Malig. periph. nerve sheath tum.	Rare	9.2744
721194	721194-151-R	Adenocarcinoma - colon	Common	0
722911	722911-139-R	Adenocarcinoma - colon	Common	9.70492
727343	727343-253-R	Invasive breast carcinoma	Common	8.7677
728994	728994-017-R	Endometrioid endomet. adenocar.	Common	7.64512
729295	729295-174-R	Laryngeal squamous cell carcinoma	Rare	9.97063
729321	729321-352-R	Lung adenocarcinoma	Common	4.93445
731979	731979-095-R	Invasive breast carcinoma	Common	8.97689
732768	732768-196-T	Small cell lung cancer	Recalcitrant	8.12893
732878	732878-109-T	Squamous cell lung carcinoma	Common	9.36729
735528	735528-057-R	Vulvar cancer, NOS	Rare	0
735871	735871-273-R	Nasopharyngeal carcinoma	Rare	8.63596
736355	736355-275-R	Cholangiocar.- intra/extrahepatic	Rare	8.83028
736525	736525-025-R	Adenocarcinoma - colon	Common	10.1884
738133	738133-150-R	H & N squamous cell car., NOS	Rare	8.63275
738166	738166-108-R	Adenocarcinoma - rectum	Common	7.6031
738386	738386-334-R	Squamous cell lung carcinoma	Common	9.87671
738494	738494-208-R2	Adenocarcinoma - colon	Common	11.215
738633	738633-008-R	Gastrointestinal stromal tumor	Rare	7.54406
742374	742374-170-R	Adenocarcinoma - colon	Common	10.1626
742811	742811-063-R	Islet cell tumors - pancreas	Rare	0
743489	743489-274-T	Renal cell carcinoma, NOS	Common	10.0124
743489	743489-281-T	Renal cell carcinoma, NOS	Common	9.98025
744664	744664-207-M	Adenocarcinoma - pancreas	Recalcitrant	9.7633
746538	746538-026-R	Adenocarcinoma - colon	Common	1.02828
746718	746718-042-R	Transitional cell car. - uroth.	Common	8.64875
746757	746757-062-R	Adenocarcinoma - colon	Common	9.4665
747225	747225-056-R	Squamous cervical cancer	Rare	8.29836
747524	747524-062-R	Lip/oral cavity squam. cell car.	Rare	9.17835
748385	748385-122-R	Invasive breast carcinoma	Common	9.21929
753774	753774-173-T	Adenocarcinoma - colon	Common	9.67551
753928	753928-310-R	Non-Rhabdo. soft tissue sarcoma	Rare	6.25093
755229	755229-096-R	Invasive breast carcinoma	Common	10.1401
755483	755483-174-R	Rhabdomyosarcoma, NOS	Rare	7.22646
755484	755484-060-R	Invasive breast carcinoma	Common	9.15416
756784	756784-338-R	Adenocarcinoma - colon	Common	9.43402
761449	761449-099-R	Ovarian epithelial cancer	Rare	8.205
761936	761936-265-R	Synovial sarcoma	Rare	9.73532
762968	762968-020-R	Adenocarcinoma - colon	Common	9.93722
764289	764289-091-R	Ovarian epithelial cancer	Rare	8.54961
764511	764511-343-R	Adenocarcinoma - colon	Common	10.0804
764851	764851-200-R	Adenocarcinoma - colon	Common	10.4142
765268	765268-160-R	Melanoma	Common	9.99912
765638	765638-272-R	Squamous cell lung carcinoma	Common	6.89763
765993	765993-094-R	Nasopharyngeal carcinoma	Rare	7.65622
766827	766827-280-R	Melanoma	Common	8.96177
767577	767577-098-T	Chondrosarcoma	Rare	8.75872
768376	768376-177-R	Endometrioid endomet. adenocar.	Common	8.41555
769687	769687-267-B	Diffuse large B-cell lymphoma	Common	0
771265	771265-069-T	Invasive breast carcinoma	Common	7.67392
771514	771514-170-T	Salivary gland cancer	Rare	8.5982
772245	772245-204-R	Rhabdomyosarcoma, NOS	Rare	5.76407
772611	772611-094-R	Urothelial/bladder cancer, NOS	Common	10.5847
773273	773273-077-R	Adenocarcinoma - rectum	Common	8.57862
773659	773659-155-R	Melanoma	Common	7.28372
775788	775788-239-R	Lip/oral cavity squam. cell car.	Rare	7.82942
777334	777334-354-R1	Adenocarcinoma - pancreas	Recalcitrant	9.35933
777334	777334-354-R2	Adenocarcinoma - pancreas	Recalcitrant	9.31393
777334	777334-354-R3	Adenocarcinoma - pancreas	Recalcitrant	9.34623
777334	777334-354-R5	Adenocarcinoma - pancreas	Recalcitrant	9.663
777953	777953-297-R4	Adenocarcinoma - pancreas	Recalcitrant	10.2727
778377	778377-087-R	Ovarian epithelial cancer	Rare	9.43034
779473	779473-192-R	Salivary gland cancer	Rare	9.98921
779769	779769-127-R	Adenocarcinoma - rectum	Common	8.70897
781652	781652-347-R	RCC, clear cell adenocarcinoma	Common	9.39862
782815	782815-120-R	Adenocarcinoma - colon	Common	10.3244
784116	784116-028-R	Laryngeal squamous cell carcinoma	Rare	9.41799
784581	784581-064-R	Adenocarcinoma - colon	Common	0
784911	784911-089-T	Adenocarcinoma - colon	Common	8.94545
786545	786545-187-R	Liposarcoma	Rare	7.46292
787269	787269-337-R	Merkel cell tumor	Rare	7.76452
787684	787684-078-R	Ovarian epithelial cancer	Rare	9.83017
788476	788476-176-R	Endometrioid endomet. adenocar.	Common	9.69192
791794	791794-340-R	Squamous cervical cancer	Rare	7.13626
791948	791948-236-R	Adenocarcinoma - rectum	Common	9.57689
792271	792271-235-R	Desmoplas. small round cell tumor	Rare	9.38272
793825	793825-330-R	Invasive breast carcinoma	Common	9.16387
794511	794511-305-R	Head & neck cancer, NOS	Rare	9.82898
811622	811622-057-R	Non-Rhabdo. soft tissue sarcoma	Rare	0
812982	812982-163-R	Non-small cell lung cancer, NOS	Common	8.26106
813773	813773-016-R	Non-Rhabdo. soft tissue sarcoma	Rare	7.36088
813916	813916-060-R	Neuroendocrine cancer, NOS	Rare	0
814844	814844-326-R	Adenocarcinoma - colon	Common	9.25724
817829	817829-284-R	Adenocarcinoma - colon	Common	8.02414
819968	819968-124-R1	Cholangiocar.- intra/extrahepatic	Rare	0
819968	819968-124-R2	Cholangiocar.- intra/extrahepatic	Rare	8.95286
819968	819968-124-R3	Cholangiocar.- intra/extrahepatic	Rare	9.00737
819968	819968-124-R5	Cholangiocar.- intra/extrahepatic	Rare	8.90026
821394	821394-179-R	Malignant fibrous histiocytoma	Rare	0
823721	823721-103-R	Fibrosarcoma - not infantile	Rare	4.63491
824345	824345-141-R	Invasive breast carcinoma	Common	8.54388
824376	824376-263-R	Pharyngeal squam. cell carcinoma	Rare	8.17034
825383	825383-124-R	Laryngeal squamous cell carcinoma	Rare	9.81871
825966	825966-067-R	Adenocarcinoma - colon	Common	9.38517
825997	825997-103-R	Urothelial/bladder cancer, NOS	Common	3.72733
827475	827475-031-R6	Alveolar rhabdomyosarcoma	Rare	7.49316
827478	827478-307-R	Squamous cell lung carcinoma	Common	7.96149
827998	827998-364-R	Squamous cell lung carcinoma	Common	0
832693	832693-133-R	Lip/oral cavity squam. cell car.	Rare	6.84494
833975	833975-119-R	Adenocarcinoma - pancreas	Recalcitrant	10.1934
834989	834989-109-R	Non-Rhabdo. soft tissue sarcoma	Rare	8.41508
835911	835911-074-R	Ovarian epithelial cancer	Rare	10.968
837344	837344-123-M	Osteosarcoma	Rare	9.99787
839793	839793-233-R4	Adenocarcinoma - pancreas	Recalcitrant	9.24118
841331	841331-253-R	Salivary gland cancer	Rare	7.65678
842348	842348-055-R	Serous endometrial adenocarcinoma	Common	7.78072
843126	843126-344-R	Melanoma	Common	0.126924
845534	845534-334-R	Liposarcoma	Rare	8.74405
845751	845751-090-R	Lip/oral cavity squam. cell car.	Rare	8.91132
846914	846914-101-R	Melanoma	Common	0
847625	847625-237-R1	Adenocarcinoma - pancreas	Recalcitrant	10.0188
847625	847625-237-R2	Adenocarcinoma - pancreas	Recalcitrant	9.8616
847625	847625-237-R3	Adenocarcinoma - pancreas	Recalcitrant	9.05477
848979	848979-319-R	Pharyngeal squam. cell carcinoma	Rare	11.2922
849917	849917-123-R	NHL, NOS	Common	7.154
851163	851163-221-R	Laryngeal squamous cell carcinoma	Rare	7.29099
854754	854754-265-R1	Adenocarcinoma - pancreas	Recalcitrant	11.0502
854754	854754-265-R2	Adenocarcinoma - pancreas	Recalcitrant	11.4933
854754	854754-265-R4	Adenocarcinoma - pancreas	Recalcitrant	10.5342
854754	854754-265-R5	Adenocarcinoma - pancreas	Recalcitrant	9.19043
854754	854754-265-R6	Adenocarcinoma - pancreas	Recalcitrant	9.46659
854966	854966-285-R	Lip/oral cavity squam. cell car.	Rare	0
855422	855422-203-R	Urothelial/bladder cancer, NOS	Common	9.68734
855521	855521-117-R	Squamous cervical cancer	Rare	7.05482
857714	857714-316-R	Endometrioid endomet. adenocar.	Common	9.49522
857933	857933-349-R	Adenocarcinoma - colon	Common	9.03608
862259	862259-027-R	Adenocarcinoma - colon	Common	9.6235
862795	862795-172-R	Adenocarcinoma - colon	Common	9.66619
862989	862989-056-R	Adenocarcinoma - stomach	Rare	8.95111
863532	863532-251-R	Melanoma	Common	8.39416
863886	863886-044-R	Leiomyosarcoma - not uterine	Rare	8.78655
864199	864199-072-R	Adenocarcinoma - esophagus	Common	9.08914
864244	864244-320-R	Squamous cell lung carcinoma	Common	7.56614
865297	865297-335-R	Melanoma	Common	7.18217
866234	866234-130-R	Adenocarcinoma - rectum	Common	0
867381	867381-070-R	Lung adenocarcinoma	Common	8.97383
867631	867631-120-R	Urothelial/bladder cancer, NOS	Common	9.32132
868679	868679-213-R	Adenocarcinoma - pancreas	Recalcitrant	9.83434
868763	868763-120-R	Invasive breast carcinoma	Common	9.60004
868977	868977-042-T	Squamous cell lung carcinoma	Common	1.06178
869283	869283-356-T	Ovarian epithelial cancer	Rare	9.71698
869496	869496-051-R	Adenocarcinoma - rectum	Common	10.1069
871537	871537-170-R	Pharyngeal squam. cell carcinoma	Rare	9.13989
872464	872464-203-R	Lung adenocarcinoma	Common	0
873145	873145-292-R	RCC, clear cell adenocarcinoma	Common	9.07089
873942	873942-020-R	Non-Rhabdo. soft tissue sarcoma	Rare	7.67531
874868	874868-142-R	H & N squamous cell car., NOS	Rare	9.7155
874934	874934-013-R	RCC, clear cell adenocarcinoma	Common	9.35721
874969	874969-338-R	Carcinosarcoma of the uterus	Rare	10.0032
875164	875164-322-T	Melanoma	Common	7.89466
876135	876135-273-R	Melanoma	Common	0.8472
876398	876398-156-R	Ovarian cancer, NOS	Rare	9.20933
877282	877282-077-R	H & N squamous cell car., NOS	Rare	9.7236
879694	879694-015-R	Invasive breast carcinoma	Common	8.74716
881428	881428-146-R	Lip/oral cavity squam. cell car.	Rare	9.34933
883227	883227-348-R	Adenocarcinoma - small intest.	Rare	9.76813
883617	883617-216-R	Urothelial/bladder cancer, NOS	Common	8.29037
884544	884544-143-R	Adenocarcinoma - colon	Common	8.72346
884782	884782-307-R	Non-Rhabdo. soft tissue sarcoma	Rare	6.66727
884914	884914-226-R	Melanoma	Common	1.16355
885512	885512-296-R	Invasive breast carcinoma	Common	9.1194
885724	885724-159-R	Adenocarcinoma - pancreas	Recalcitrant	8.88963
886529	886529-316-R	Squamous cell lung carcinoma	Common	0.175004
886662	886662-343-R	Endometrioid endomet. adenocar.	Common	9.86285
888918	888918-336-R	Invasive breast carcinoma	Common	9.34761
889142	889142-216-R	Urothelial/bladder cancer, NOS	Common	8.46364
891866	891866-317-R	Melanoma	Common	9.01503
891969	891969-043-R	Lip/oral cavity squam. cell car.	Rare	7.15543
892284	892284-177-R	Mesothelioma	Rare	7.7788
892531	892531-110-R	Adenocarcinoma - rectum	Common	10.8834
893448	893448-089-R	Endometrioid endomet. adenocar.	Common	7.74545
894883	894883-131-R	Squamous cell carcinoma - anus	Rare	8.51722
897434	897434-029-R	Endometrioid endomet. adenocar.	Common	8.15084
898857	898857-211-R	Melanoma	Common	0
899872	899872-116-R	Lip/oral cavity squam. cell car.	Rare	9.0796
899932	899932-113-R3	Melanoma	Common	9.32948
899932	899932-113-R4	Melanoma	Common	9.252
899932	899932-113-R5	Melanoma	Common	9.27928
899932	899932-113-R6	Melanoma	Common	8.46307
899932	899932-113-R7	Melanoma	Common	9.16941
899932	899932-113-R8	Melanoma	Common	8.91173
911461	911461-104-R	Uterine cancer, NOS	Rare	10.3417
912662	912662-144-R	Testicular nonseminomat. GCT, NOS	Rare	8.66184
913291	913291-066-R	Invasive breast carcinoma	Common	8.81398
913389	913389-277-R	Adenocarcinoma - colon	Common	8.87262
914463	914463-074-R	Gastrointestinal cancer, NOS	Rare	9.14944
914883	914883-182-B	Squamous cell lung carcinoma	Common	9.15374
915372	915372-287-R	Pharyngeal squam. cell carcinoma	Rare	8.69163
918122	918122-036-R	Fibrosarcoma - not infantile	Rare	8.47401
919269	919269-233-R1	Colorectal cancer, NOS	Common	9.85505
919269	919269-233-R2	Colorectal cancer, NOS	Common	10.0061
919269	919269-233-R3	Colorectal cancer, NOS	Common	9.79604
919269	919269-233-R4	Colorectal cancer, NOS	Common	9.8561
919269	919269-233-R5	Colorectal cancer, NOS	Common	10.1441
921179	921179-137-R	Squamous cell lung carcinoma	Common	0
922882	922882-316-R	Endometrioid endomet. adenocar.	Common	9.8165
922993	922993-354-T	Serous endometrial adenocarcinoma	Common	10.03
929823	929823-356-R	Lip/oral cavity squam. cell car.	Rare	7.00147
931267	931267-113-T	Colorectal cancer, NOS	Common	8.16375
932174	932174-294-R	Pharyngeal squam. cell carcinoma	Rare	7.76019
933738	933738-175-T	Mesothelioma	Rare	9.91115
935938	935938-334-R	Adenocarcinoma - small intest.	Rare	0
936559	936559-144-R	Vulvar cancer, NOS	Rare	8.27491
936977	936977-285-R	Malignant fibrous histiocytoma	Rare	0.614702
937885	937885-149-R	Ovarian epithelial cancer	Rare	8.43445
939949	939949-128-R	Lip/oral cavity squam. cell car.	Rare	7.60046
941425	941425-263-T	Mesothelioma	Rare	7.82532
941728	941728-121-R	Lung adenocarcinoma	Common	6.49117
942848	942848-086-R	RCC, clear cell adenocarcinoma	Common	9.47384
943836	943836-067-R	Non-Rhabdo. soft tissue sarcoma	Rare	7.59346
944381	944381-210-T	Adenocarcinoma - colon	Common	10.1596
944545	944545-341-R	Lip/oral cavity squam. cell car.	Rare	7.85667
945468	945468-187-T	Adenocarcinoma - rectum	Common	10.5297
945586	945586-337-R	Lip/oral cavity squam. cell car.	Rare	5.28905
946996	946996-313-R	Liposarcoma	Rare	7.91553
947675	947675-243-R	Adenocarcinoma - colon	Common	7.92721
947725	947725-317-R	Adenocarcinoma - rectum	Common	4.26034
947758	947758-054-R	Adenocarcinoma - colon	Common	6.98203
947993	947993-071-R	Endometrioid endomet. adenocar.	Common	9.12264
949359	949359-179-T	Adenocarcinoma - colon	Common	8.80754
949433	949433-175-R	Pharyngeal squam. cell carcinoma	Rare	8.77087
949626	949626-316-R	Soft tissue neoplasm, NOS	Rare	8.55909
949853	949853-013-R	Gastrointestinal stromal tumor	Rare	9.12765
952719	952719-076-R	Lung adenocarcinoma	Common	8.42152
952924	952924-235-T	Adenocarcinoma - colon	Common	11.3898
953693	953693-121-R3	Adenocarcinoma - pancreas	Recalcitrant	7.28464
955516	955516-236-R2	Pharyngeal squam. cell carcinoma	Rare	8.25799
957923	957923-259-R	Synovial sarcoma	Rare	9.71762
957936	957936-168-R	Pharyngeal squam. cell carcinoma	Rare	9.30505
958279	958279-163-R	Adenocarcinoma - pancreas	Recalcitrant	8.98926
958667	958667-338-R	Adenocarcinoma - colon	Common	8.97506
958698	958698-291-R	Leiomyosarcoma - not uterine	Rare	9.22589
958767	958767-090-R	Lip/oral cavity squam. cell car.	Rare	8.18113
959717	959717-210-R	Lip/oral cavity squam. cell car.	Rare	9.57367
961439	961439-057-R	Non-Rhabdo. soft tissue sarcoma	Rare	7.47093
961994	961994-133-R	RCC, clear cell adenocarcinoma	Common	8.73341
965255	965255-017-R	RCC, clear cell adenocarcinoma	Common	10.5388
965729	965729-122-R	Papillary renal cell carcinoma	Common	10.2085
966289	966289-007-R4	Adenocarcinoma - pancreas	Recalcitrant	9.25905
967225	967225-005-R	Adenocarcinoma - rectum	Common	9.71132
967376	967376-340-R	Adenocarcinoma - colon	Common	9.86779
967599	967599-140-R	Uterine cancer, NOS	Rare	10.8134
968212	968212-105-R	Adenocarcinoma - pancreas	Recalcitrant	8.08611
969688	969688-162-R	Pharyngeal squam. cell carcinoma	Rare	8.10363
969956	969956-357-R	Non-Rhabdo. soft tissue sarcoma	Rare	6.53398
971133	971133-131-M	Endometrioid endomet. adenocar.	Common	9.10994
971451	971451-060-R	Liposarcoma	Rare	8.65483
972766	972766-346-R	Endometrioid endomet. adenocar.	Common	9.48092
972917	972917-350-R	Alveolar rhabdomyosarcoma	Rare	8.14501
974727	974727-301-T	Invasive breast carcinoma	Common	8.86443
974816	974816-308-R	Adenocarcinoma - colon	Common	8.1669
975524	975524-054-R	Non-Rhabdo. soft tissue sarcoma	Rare	8.71454
979548	979548-314-T	Adenocarcinoma - colon	Common	0
979744	979744-088-R	Adenocarcinoma - colon	Common	8.96927
979852	979852-250-R	Rhabdomyosarcoma, NOS	Rare	6.01692
981166	981166-024-R	H & N squamous cell car., NOS	Rare	9.28483
981375	981375-231-R	Lip/oral cavity squam. cell car.	Rare	4.7116
981439	981439-253-R	Adenocarcinoma - colon	Common	7.3142
982778	982778-135-R	Adenocarcinoma - pancreas	Recalcitrant	11.2604
983718	983718-287-R	Adenocarcinoma - colon	Common	6.9868
983979	983979-030-R	Squamous cell carcinoma - anus	Rare	8.29989
987419	987419-145-R	Female reprod. system cancer, NOS	Rare	9.41643
988467	988467-305-R	Malignant fibrous histiocytoma	Rare	8.13518
989133	989133-093-R	Non-small cell lung cancer, NOS	Common	8.96086
991263	991263-137-R1	Adenocarcinoma - colon	Common	9.97925
991263	991263-137-R2	Adenocarcinoma - colon	Common	10.3438
992656	992656-260-R	Melanoma	Common	3.89351
993429	993429-296-R	Carcinosarcoma of the uterus	Rare	8.98595
994434	994434-217-R	Soft tissue neoplasm, NOS	Rare	9.19742
994459	994459-135-R	Lip/oral cavity squam. cell car.	Rare	9.36811
994819	994819-140-R	Invasive breast carcinoma	Common	2.31633
994946	994946-033-R	Melanoma	Common	8.07998
995276	995276-142-R	Melanoma	Common	11.4935
996942	996942-123-R	Squamous cell lung carcinoma	Common	6.90972
997537	997537-175-T	Adenocarcinoma - colon	Common	8.93418
997726	997726-040-R	Squamous cell lung carcinoma	Common	0.177559
BL0269	BL0269-F402	Urothelial/bladder cancer, NOS	Common	7.97405
BL0293	BL0293-F563	Urothelial/bladder cancer, NOS	Common	0
BL0382	BL0382-F1232	Urothelial/bladder cancer, NOS	Common	7.11025
BL0470	BL0470-F1820	Urothelial/bladder cancer, NOS	Common	7.23047
BL0479	BL0479-F1894	Transitional cell car. - uroth.	Common	0.899931
BR0620	BR0620-F039	Breast cancer, NOS	Common	9.55518
CN0330	CN0330-F216	Adenocarcinoma - colon	Common	0.465228
CN0375	CN0375-F725	Adenocarcinoma - colon	Common	8.64373
CN0428	CN0428-F1126	Adenocarcinoma - rectum	Common	9.3129
CN0446	CN0446-F447	Anal cancer	Rare	8.64002
K00052	K00052-001-T	Lung adenocarcinoma	Common	10.2992
K01621	K01621-295-R	Glioblastoma multiforme	Common	0.67581
K02507	K02507-261-T	Papillary thyroid carcinoma	Rare	9.39844
K03042	K03042-292-R	Invasive breast carcinoma	Common	9.59888
K03247	K03247-164-R	Invasive breast carcinoma	Common	9.05633
K03759	K03759-074-R	Glioblastoma multiforme	Common	9.26689
K03974	K03974-152-T	Invasive breast carcinoma	Common	8.44813
K03974	K03974-305-R	Invasive breast carcinoma	Common	8.76783
K04809	K04809-219-T	Adenocarcinoma - rectum	Common	7.36923
K07497	K07497-152-X	Invasive breast carcinoma	Common	8.16949
K08837	K08837-004-R	Lung adenocarcinoma	Common	7.73058
K08845	K08845-225-T	Adenocarcinoma - colon	Common	9.34668
K08984	K08984-229-T	Squamous cell carcinoma - skin	Common	6.28172
K09457	K09457-251-R	Prostate cancer, NOS	Rare	7.96114
K09457	K09457-251-X	Prostate cancer, NOS	Rare	8.47545
K09588	K09588-213-T	Adenocarcinoma - colon	Common	9.4016
K10098	K10098-303-R	Lung adenocarcinoma	Common	8.45739
K11103	K11103-046-T	Non-Rhabdo. soft tissue sarcoma	Rare	6.60898
K11815	K11815-334-T	Adenocarcinoma - colon	Common	9.55647
K11847	K11847-354-R	Urothelial/bladder cancer, NOS	Common	9.86349
K12432	K12432-244-X	Invasive breast carcinoma	Common	7.30855
K12877	K12877-001-R	Lung adenocarcinoma	Common	9.33104
K13674	K13674-079-T	Adenocarcinoma - rectum	Common	0
K14711	K14711-072-R	Prostate cancer, NOS	Rare	10.0917
K16634	K16634-038-T	Serous endometrial adenocarcinoma	Common	9.30684
K16732	K16732-211-R	Lung adenocarcinoma	Common	10.8137
K18162	K18162-053-T	Invasive breast carcinoma	Common	8.26738
K18605	K18605-245-R	Invasive breast carcinoma	Common	10.3621
K19629	K19629-227-R	Squamous cell lung carcinoma	Common	7.82364
K20847	K20847-001-R	Adenocarcinoma - colon	Common	6.40027
K21392	K21392-128-T	Adenocarcinoma - pancreas	Recalcitrant	9.03342
K21817	K21817-077-R	Lung adenocarcinoma	Common	9.45266
K22795	K22795-001-R	Lung adenocarcinoma	Common	8.96637
K23151	K23151-029-T	Small cell lung cancer	Recalcitrant	0
K24384	K24384-001-R	Adenocarcinoma - pancreas	Recalcitrant	8.36239
K24623	K24623-012-T	Papillary thyroid carcinoma	Rare	5.44756
K26137	K26137-152-T	Invasive breast carcinoma	Common	8.93154
K26406	K26406-001-R	Invasive breast carcinoma	Common	7.67064
K26755	K26755-242-T	Invasive breast carcinoma	Common	7.44943
K27874	K27874-074-R	Invasive breast carcinoma	Common	9.27664
K28037	K28037-099-T	Adenocarcinoma - colon	Common	9.12112
K28150	K28150-320-R	Adenocarcinoma - stomach	Rare	10.74
K29053	K29053-152-X	Invasive breast carcinoma	Common	10.2128
K29053	K29053-182-R	Invasive breast carcinoma	Common	10.5648
K30090	K30090-280-R	Urothelial/bladder cancer, NOS	Common	8.89825
K30722	K30722-221-R	Invasive breast carcinoma	Common	9.54915
K31318	K31318-253-M	Prostate cancer, NOS	Rare	8.95129
K31318	K31318-253-X	Prostate cancer, NOS	Rare	8.64837
K31473	K31473-182-T	Invasive breast carcinoma	Common	9.29578
K32475	K32475-227-T	Adenocarcinoma - small intest.	Rare	9.46263
K33807	K33807-207-R	Invasive breast carcinoma	Common	8.13566
K33824	K33824-127-R	Lung adenocarcinoma	Common	9.03606
K34492	K34492-102-R	Invasive breast carcinoma	Common	9.65849
K34576	K34576-060-T	Invasive breast carcinoma	Common	6.34175
K34576	K34576-244-M	Invasive breast carcinoma	Common	2.69196
K37565	K37565-350-T	Adenocarcinoma - colon	Common	8.47856
K38781	K38781-175-R	Lung adenocarcinoma	Common	9.20174
K39284	K39284-213-M	Invasive breast carcinoma	Common	9.95457
K40289	K40289-262-R	Squamous cell lung carcinoma	Common	8.74312
K41856	K41856-061-R1	Prostate cancer, NOS	Rare	9.19853
K41856	K41856-061-R2	Prostate cancer, NOS	Rare	8.29856
K42656	K42656-251-R	Glioblastoma multiforme	Common	7.89404
K43197	K43197-176-R	Invasive breast carcinoma	Common	7.5909
K43514	K43514-072-R	Squamous cell lung carcinoma	Common	7.88579
K43540	K43540-151-R	Squamous cell lung carcinoma	Common	6.87297
K47016	K47016-324-R	Adenocarcinoma - colon	Common	8.37827
K47244	K47244-313-R	Squamous cell lung carcinoma	Common	0
K47484	K47484-268-R	Urothelial/bladder cancer, NOS	Common	9.47415
K47512	K47512-296-T	Neuroendocrine cancer, NOS	Rare	9.96221
K48112	K48112-106-T	Small cell lung cancer	Recalcitrant	8.92336
K49395	K49395-305-T	Adenocarcinoma - colon	Common	0
K50210	K50210-064-T	Adenocarcinoma - small intest.	Rare	9.25539
K50866	K50866-060-T	Adenocarcinoma - esophagus	Common	0.213063
K52629	K52629-135-R	Lung adenocarcinoma	Common	0
K55356	K55356-117-T	Adenocarcinoma - colon	Common	0
K55589	K55589-190-R	Squamous cell lung carcinoma	Common	8.18856
K59669	K59669-250-R1	Prostate cancer, NOS	Rare	8.29273
K60574	K60574-136-T	Adenocarcinoma - colon	Common	9.29818
K61486	K61486-128-R	Urothelial/bladder cancer, NOS	Common	9.47161
K61826	K61826-153-M	Invasive breast carcinoma	Common	9.30878
K61826	K61826-305-X	Invasive breast carcinoma	Common	9.03238
K62884	K62884-151-T	Cholangiocar.- intra/extrahepatic	Rare	8.96549
K63380	K63380-301-R	Squamous cell lung carcinoma	Common	0
K64320	K64320-001-R	Invasive breast carcinoma	Common	10.9078
K64430	K64430-001-R	Adenocarcinoma - pancreas	Recalcitrant	9.51423
K64889	K64889-285-T	Adenocarcinoma - rectum	Common	9.0341
K65121	K65121-032-R	Invasive breast carcinoma	Common	8.19462
K66101	K66101-001-R	Urothelial/bladder cancer, NOS	Common	8.8942
K67434	K67434-130-T	Adenocarcinoma - rectum	Common	10.7683
K68032	K68032-140-R	Adenocarcinoma - stomach	Rare	9.95818
K68162	K68162-204-R	Urothelial/bladder cancer, NOS	Common	8.66092
K68440	K68440-261-T	Invasive breast carcinoma	Common	8.66398
K68450	K68450-031-R1	Prostate cancer, NOS	Rare	9.04635
K68450	K68450-031-R2	Prostate cancer, NOS	Rare	9.58809
K68566	K68566-261-T	Ovarian cancer, NOS	Rare	9.25422
K69424	K69424-012-T	Cholangiocar.- intra/extrahepatic	Rare	7.7972
K69718	K69718-070-T	Colorectal cancer, NOS	Common	7.30704
K69846	K69846-001-R	Liver/hepatobiliary cancer	Rare	9.01951
K70241	K70241-323-R	Colorectal cancer, NOS	Common	10.3519
K70243	K70243-053-R	Cholangiocar.- intra/extrahepatic	Rare	9.90977
K71423	K71423-304-R	Non-small cell lung cancer, NOS	Common	9.08415
K71592	K71592-121-X	Invasive breast carcinoma	Common	8.16717
K73002	K73002-091-T	Invasive breast carcinoma	Common	10.8006
K74601	K74601-305-T	Invasive breast carcinoma	Common	9.64556
K74698	K74698-298-T	Invasive breast carcinoma	Common	0
K75429	K75429-239-R	Prostate cancer, NOS	Rare	7.6063
K78675	K78675-213-T	Invasive breast carcinoma	Common	9.14582
K78695	K78695-016-R	Lung adenocarcinoma	Common	8.90744
K79811	K79811-243-R	Glioblastoma multiforme	Common	0.153207
K80089	K80089-064-T	Ovarian cancer, NOS	Rare	10.2357
K80651	K80651-060-R	Invasive breast carcinoma	Common	10.3676
K83043	K83043-061-R	Adenocarcinoma - stomach	Rare	9.48494
K83135	K83135-075-R1	Prostate cancer, NOS	Rare	7.84853
K83135	K83135-075-R2	Prostate cancer, NOS	Rare	8.31185
K83135	K83135-075-R3	Prostate cancer, NOS	Rare	8.40294
K83195	K83195-119-R	Urothelial/bladder cancer, NOS	Common	6.6757
K84881	K84881-343-T	Breast cancer, NOS	Common	9.27236
K85775	K85775-163-T	Cholangiocar.- intra/extrahepatic	Rare	8.80392
K86415	K86415-001-R	Lung adenocarcinoma	Common	9.30662
K86501	K86501-346-R	Lung adenocarcinoma	Common	9.41864
K86973	K86973-353-T	Adenocarcinoma - colon	Common	0
K87212	K87212-001-R	Invasive breast carcinoma	Common	10.4479
K87561	K87561-027-T	Adenocarcinoma - pancreas	Recalcitrant	7.79648
K87607	K87607-352-T	Small cell lung cancer	Recalcitrant	0.663522
K88036	K88036-263-T	Invasive breast carcinoma	Common	8.26468
K88194	K88194-172-R	Lung adenocarcinoma	Common	9.83909
K88526	K88526-345-R	Urothelial/bladder cancer, NOS	Common	8.65371
K88751	K88751-001-M	Invasive breast carcinoma	Common	9.25835
K88866	K88866-274-T	Invasive breast carcinoma	Common	9.04221
K92478	K92478-182-R	Invasive breast carcinoma	Common	8.24945
K92717	K92717-263-R	Urothelial/bladder cancer, NOS	Common	10.0085
K92728	K92728-256-R	Urothelial/bladder cancer, NOS	Common	9.17876
K93363	K93363-136-R	Adenocarcinoma - rectum	Common	9.00776
K93967	K93967-056-T	Adenocarcinoma - colon	Common	9.9159
K94225	K94225-114-R	Lung adenocarcinoma	Common	9.86969
K95634	K95634-332-T	Adenocarcinoma - colon	Common	9.56632
K96261	K96261-032-R	Invasive breast carcinoma	Common	9.60331
K97266	K97266-106-T	Small cell lung cancer	Recalcitrant	0
K98449	K98449-230-R	Glioblastoma multiforme	Common	0
K98450	K98450-129-R	Adenocarcinoma - colon	Common	9.59006
K99317	K99317-239-R	Adenocarcinoma - stomach	Rare	9.19116
K99474	K99474-197-T	Small cell lung cancer	Recalcitrant	8.80032
K99817	K99817-246-R	Squamous cell lung carcinoma	Common	8.66233
LG0476	LG0476-F007	Squamous cell lung carcinoma	Common	7.93868
LG0481	LG0481-F231	Lung adenocarcinoma	Common	9.12529
LG0494	LG0494-F337	Lung adenocarcinoma	Common	7.87075
LG0520	LG0520-F434	Squamous cell lung carcinoma	Common	6.5604
LG0542	LG0542-F535	Lung adenocarcinoma	Common	9.06389
LG0551	LG0551-F552	Squamous cell lung carcinoma	Common	8.61584
LG0556	LG0556-F006	Lung adenocarcinoma	Common	8.71165
LG0567	LG0567-F671	Lung adenocarcinoma	Common	8.945
LG0703	LG0703-F948	Lung adenocarcinoma	Common	7.18593
LG0807	LG0807-F1297	Non-small cell lung cancer, NOS	Common	8.46784
LG0830	LG0830-F1385	Squamous cell lung carcinoma	Common	7.64198
LG0978	LG0978-F1565	Neuroendocrine cancer, NOS	Rare	0.578827
LG1011	LG1011-PE1607	Lung adenocarcinoma	Common	9.3728
LG1049	LG1049-F1704	Lung adenocarcinoma	Common	8.19348
LG1102	LG1102-F1846	Non-small cell lung cancer, NOS	Common	9.76821
LG1189	LG1189-F1952	Lung adenocarcinoma	Common	9.01991
LG1197	LG1197-F385	Squamous cell lung carcinoma	Common	9.04593
SA0350	SA0350-F605	Uterine cancer, NOS	Rare	8.58538
SA0426	SA0426-F1136	Leiomyosarcoma - uterus	Rare	7.91017
ST0110	ST0110-F1568	Gastrointestinal stromal tumor	Rare	7.72998
